# Supplementary material for: A Vegetal Biopolymer-Based Biostimulant Promoted Root Growth in Melon While Triggering Brassinosteroids and Stress-Related Compounds
Source: Front Plant Sci. 2018 Apr 10;9:472. doi: 10.3389/fpls.2018.00472 (PMC5902679; doi:10.3389/fpls.2018.00472)
Supplement: TABLE S1 — VIP-selected discriminating compounds from OPLS-DA modeling on root and leaf metabolic profile, following root application of the biopolymer-based biostimulant. [file Data_Sheet_1.XLSX]

## Sheet: root
Var ID (Primary)	M1.VIP[1+4+0]	2.44693 * M1.VIP[1]cvSE
(6&alpha;)-hydroxycampestanol / 3-epi-6-deoxocathasterone	1.83795	0.312663
(6-alpha)-hydroxycampestanol / 3-epi-6-deoxocathasterone / 6-deoxocathasterone	1.83157	0.352797
zeaxanthin	1.73615	0.63287
15,15'-dihydroxy-&beta;-carotene	1.71775	0.595684
hemigossypol-6-methyl ether	1.70127	0.697115
5-amino-1-(5-phospho-D-ribosyl)imidazole-4-carboxamide	1.69537	0.482563
indolylmethylthiohydroximate	1.67628	0.713312
2'-iN/i-acetylparomamine	1.63813	0.711609
3-aminomethylindole	1.63244	0.699708
imidazole acetol-phosphate	1.62908	0.60368
campest-4-en-3&beta;-ol	1.62744	0.65449
campesterol	1.62744	0.65449
D-pinitol	1.61587	0.460055
methyl-D-glucoside	1.61587	0.460055
methyl-&beta;-D-galactoside	1.61587	0.460055
sequoyitol	1.61587	0.460055
methyl &beta;-D-glucoside	1.61587	0.460055
D-ononitol	1.61587	0.460055
1-iO/i-methyl-iscyllo/i-inositol	1.61587	0.460055
&epsilon;-rhodomycinone	1.61342	1.00413
ergost-7-enol	1.61337	0.677273
campesterol/24-epi-campesterol / (5-alpha)-campestan-3-one	1.61337	0.677273
(R)-noradrenaline	1.61228	0.841089
(2S,4S)-4-hydroxy-2,3,4,5-tetrahydrodipicolinate	1.60635	0.633649
iN/i-acetyl-D-galactosamine	1.60271	0.659233
an iN/i-acetyl-&beta;-D-hexosamine	1.60271	0.659233
iN/i-acetyl-D-glucosamine	1.60271	0.659233
an N-acetyl-D-hexosamine	1.60271	0.659233
iN/i-acetyl-D-mannosamine	1.60271	0.659233
iN/i-acetyl-&alpha;-D-glucosamine	1.60271	0.659233
iN/i-acetyl-&beta;-D-glucosamine	1.60271	0.659233
8-aminoethyl-2,6-anhydro-3,8-dideoxy-D-glycero-D-talo-octonate	1.60271	0.659233
iN/i-acetyl-&beta;-D-glucosaminyl group	1.60271	0.659233
iN/i-acetyl-&beta;-D-galactosamine	1.60271	0.659233
iN/i-acetyl-&alpha;-D-galactosamine	1.60271	0.659233
1,2-dipalmitoylglycerol	1.5959	0.953287
wogonin 7-iO/i-&beta;-iD/i-glucoside	1.58872	1.01522
(-)-maackiain-3-iO/i-glucoside	1.58872	1.01522
biochanin A-7-iO/i-glucoside	1.58872	1.01522
sphingosine 1-phosphate	1.57996	0.86851
iN/i-propargylglycine	1.57878	1.03667
2-propenyl-glucosinolate	1.568	1.13683
a methyl farnesoate	1.56729	1.06365
(12Z,15Z)-9,10-epoxyoctadeca-12,15-dienoate	1.55164	0.701961
(9Z,15Z)-12,13-epoxy-octadeca-9,15-dienoate	1.55164	0.701961
9,10-epoxy-10,12Z-octadecadienoate	1.55164	0.701961
3-oxo-2-(cis-2'-pentenyl)-cyclopentane-1-octanoate	1.55164	0.701961
colneleate	1.55164	0.701961
(9Z,12Z)-15,16-epoxyoctadeca-9,12-dienoate	1.55164	0.701961
(9Z)-(13S)-12,13-epoxyoctadeca-9,11-dienoate	1.55164	0.701961
stigmasterol 3-O-&beta;-D-glucoside	1.54906	0.834042
2-amino-6-acetyl-3,7,8,9-tetrahydro-3H-pyrimido[4,5-b][1,4]diazepin-4-one	1.53819	0.849213
R-vicianin	1.52602	0.43823
pyridoxine	1.52561	0.944286
avenastenone	1.52308	0.973957
CMP group	1.5201	0.942973
2'-deoxyuridine	1.51973	1.07254
pyrimidin-2-one-ribonucleoside	1.51973	1.07254
(2E,7Z,10Z,13Z,16Z,19Z)-docosahexaenoyl-CoA	1.50962	0.990898
allopregnanolone	1.50958	0.65839
6-deoxyerythronolide B	1.50881	0.83074
paspalinine	1.50618	0.757594
streptothricin F	1.50326	0.61649
4-(&gamma;-L-glutamylamino)butanoate	1.49833	1.00218
uniconazole-P	1.4938	0.909875
neopinone	1.48731	1.00924
codeinone	1.48731	1.00924
oripavine	1.48731	1.00924
3,3'-diindolylmethane	1.48725	0.853807
iN/i-acetylmuramate	1.48668	0.757492
tirucalla-7,24-diene-3&beta;-ol	1.48608	0.272418
EGTA	1.48329	1.42272
2-oxindole-3-acetyl-beta-D-glucose	1.48174	1.45945
a 2-oxindole-3-acetyl-hexose	1.48174	1.45945
3-phospho-hydroxypyruvate	1.48168	0.771599
2-iO/i-acetyl-3-iO/i-itrans/i-coutarate	1.48163	0.895137
8-methylthiooctylhydroximate	1.48153	1.00155
moiramide B	1.47986	0.994812
taxa-4(20),11-dien-5&alpha;-ol	1.47521	1.18977
2&alpha;-hydroxy-ient/i-cassadiene	1.47521	1.18977
palustradienol	1.47521	1.18977
iall-trans/i-13,14-dihydroretinol	1.47521	1.18977
ient/i-11&beta;-hydroxycassa-12,15-diene	1.47521	1.18977
7&beta;-hydroxy-ient/i-sandaracopimaradiene	1.47521	1.18977
levopimaradienol	1.47521	1.18977
(-)-9&beta;-pimara-7,15-dien-19-ol	1.47521	1.18977
neoabietadienol	1.47521	1.18977
ient/i-kaurenol	1.47521	1.18977
ient/i-2&alpha;-hydroxyisokaurene	1.47521	1.18977
ent-sandaracopimaradiene-3&alpha;-ol	1.47521	1.18977
9&beta;-stemod-13(17)-en-19-ol	1.47521	1.18977
6&beta;-hydroxy-isyn/i-pimaradiene	1.47521	1.18977
ient/i-sandaracopimaradien-3&beta;-ol	1.47521	1.18977
abieta-7,13-dien-18-ol	1.47521	1.18977
3&alpha;-hydroxy-ient/i-cassadiene	1.47521	1.18977
isopimaradienol	1.47521	1.18977
ent-kaurenol	1.47521	1.18977
6-O-methyl-N-deacetylisoipecoside	1.46704	0.988455
cannabigerolate	1.46214	0.75533
cannabinerolate	1.46214	0.75533
typhasterol	1.46135	1.00295
teasterone / typhasterol	1.46135	1.00295

## Sheet: leaves
Var ID (Primary)	M1.VIP[1+4+0]	2.44693 * M1.VIP[1]cvSE
1-18:1-2-16:0-digalactosyldiacylglycerol	1.97621	0.511768
haematoporphyrin IX	1.96571	0.468055
S-adenosyl-L-methionine	1.94857	0.324663
menaquinol-i8/i	1.93616	0.578214
14,15-epoxyemindole-SB	1.86217	0.591002
stigmasterol	1.82451	1.00534
indole	1.79736	0.810313
2-phenylacetamide	1.79736	0.810313
(iZ/i)-phenylacetaldehyde oxime	1.79736	0.810313
iN/i-benzylformamide	1.79736	0.810313
(iE/i)-phenylacetaldehyde oxime	1.79736	0.810313
phenylacetonitrile	1.79736	0.810313
ergost-7-enol	1.78302	0.867227
campesterol/24-epi-campesterol / (5-alpha)-campestan-3-one	1.78302	0.867227
ornaline	1.7782	0.82109
demethylphylloquinone	1.75199	0.868471
1-16:0-2-lysophosphatidylcholine	1.74625	0.901581
26-hydroxybrassinolide	1.73429	1.0188
disulfiram	1.72859	0.786837
deoxypodophyllotoxin	1.71939	1.10288
tricoumaroyl spermidine	1.71624	1.18161
campest-4-en-3&beta;-ol	1.7162	0.860532
(5&alpha;)-campestan-3-one	1.7162	0.860532
campesterol	1.7162	0.860532
24-iepi/i-campesterol	1.7162	0.860532
cumene hydroperoxide	1.70679	0.994604
phloroglucinol	1.7048	0.946453
dioxindole-3-acetyl-3-O-beta-glucose	1.70475	1.06523
7-hydroxy-2-oxindole-3-acetate glucoside	1.70475	1.06523
2,3-diphospho-D-glycerate	1.69981	1.27805
senecionine	1.69854	0.762528
3,4-dihydroxymandelonitrile &beta;-iD/i-glucoside	1.69719	1.0787
anigorufone	1.68568	1.10172
4&alpha;-carboxy-4&beta;,14&alpha;-dimethyl-9&beta;,19-cyclo-5&alpha;-ergost-24(24sup1/sup)-en-3&beta;-ol	1.68199	1.07561
hemigossypolone	1.66814	0.99056
(iS/i)-scoulerine	1.65344	0.758552
1,3-bisphospho-D-glycerate	1.65278	1.26015
guanosine	1.65097	0.88063
8-oxo-deoxyguanosine	1.65097	0.88063
2-naphthol 6'-O-malonylglucoside	1.64935	1.02244
cinnamaldehyde	1.63574	1.0441
4&alpha;-hydroxymethyl-ergosta-7,24(24sup1/sup)-dien-3&beta;-ol	1.6145	0.994409
4&alpha;-hydroxymethyl-4&beta;-methyl-5&alpha;-cholesta-8,24-dien-3&beta;-ol	1.6145	0.994409
(22&alpha;)-hydroxy-isofucosterol	1.6145	0.994409
3&beta;-hydroxy-4&beta;-methyl-5&alpha;-cholest-7-ene-4&alpha;-carbaldehyde	1.6145	0.994409
scopolamine	1.61385	0.928206
delphinidin 3-iO/i-rutinoside-7-iO/i-(6-iO/i-(4-iO/i-(glucosyl)-oxybenzoyl)-glucoside)	1.61161	1.04233
violaxanthin/neoxanthin	1.61004	1.1021
phosphocholine	1.60329	0.854562
(2S,3R,4S)-4-hydroxy-L-isoleucine	1.5961	0.990655
quinine	1.58932	1.2396
&alpha; -ethynylagmatine	1.58854	1.08044
L,L-diaminopimelate	1.58789	1.28343
imeso/i-diaminopimelate	1.58789	1.28343
6-methylthiohexyldesulfoglucosinolate	1.58273	1.27572
&alpha; -allenylagmatine	1.58068	0.984088
&alpha;-tocotrienol	1.5752	1.17023
gibberellin Asub8/sub	1.57429	0.902896
gibberellin A8	1.57429	0.902896
iO/i-sinapoylcholine	1.57386	0.838532
robustaquinone H	1.57072	1.13553
indole-3-propanoate	1.56926	1.1257
indoleacrylate	1.56217	1.14015
deethylatrazine	1.5619	1.14366
6-deoxocathasterone	1.56048	0.973161
(6-alpha)-hydroxycampestanol / 3-epi-6-deoxocathasterone / 6-deoxocathasterone	1.56048	0.973161
plastoquinol-9	1.54703	1.1479
zeaxanthin	1.54565	1.20509
ascorbigen	1.54365	1.13913
8-hydroxyquinoline	1.54227	1.16582
indole-3-carboxaldehyde	1.54227	1.16582
feruloylserotonin	1.54191	1.15104
iall-trans/i-4,4'-diapo-&zeta;-carotene	1.53289	1.40765
D,L-&alpha;-methylphosphinothricin	1.53002	1.36241
&gamma;-methylphosphinothricin	1.53002	1.36241
6-hydroxymellein	1.52887	1.36525
5-hydroxy-coniferaldehyde	1.52887	1.36525
6-O-methylnorlaudanosoline	1.5193	1.23785
versicolorone	1.49479	1.40336
