# Supplementary material for: A Vegetal Biopolymer-Based Biostimulant Promoted Root Growth in Melon While Triggering Brassinosteroids and Stress-Related Compounds
Source: Front Plant Sci. 2018 Apr 10;9:472. doi: 10.3389/fpls.2018.00472 (PMC5902679; doi:10.3389/fpls.2018.00472)
Supplement: TABLE S2 — Whole dataset gained from UHPLC/QTOF-MS metabolomic investigations on melon metabolic profile following root application of the biopolymer-based biostimulant. Compounds abundance, together with retention time and composite spectra (mass-abundance pairwise) are provided. [file Data_Sheet_2.XLSX]

## Sheet: dataset
Compound	LEAVES										ROOTS
	control					quik-link					control					quik-link
	foglia-melone_MA_5	foglia-melone_MA_6	foglia-melone_MA_7	foglia-melone_MA_8	foglia-melone_MA_9	foglia-melone_MD_5	foglia-melone_MD_6	foglia-melone_MD_7	foglia-melone_MD_8	foglia-melone_MD_9	radice-melone_MA_5	radice-melone_MA_6	radice-melone_MA_7	radice-melone_MA_8	radice-melone_MA_9	radice-melone_MD_5	radice-melone_MD_6	radice-melone_MD_7	radice-melone_MD_8	radice-melone_MD_9	Retention Time	CompositeSpectrum
L-glutamate-5-semialdehyde	894806	1668064	1	1	1207948	1607722	1423233	2276291	47639	1	1	1322599	1	1523566	1	1764602	1	1704350	1	835876	1.733	(134.06366, 432.3825)(117.05581, 643.0745)(132.42955, 11615.959)(133.06596, 1464.03)(134.06093, 249.2475)(114.05547, 17812.74)(115.056274, 3638.415)(154.04927, 1102.1089)(136.03726, 2179.55)
androstan-3&alpha;,17&beta;-diol	821975	340180	1098112	855250	801371	898322	762573	1	705243	964325	297761	333281	251562	424825	1	402695	1	1	396544	362553	27.3532	(292.24063, 1849.5862)(275.2356, 521.9)(276.2324, 1331.5188)(293.2471, 24665.254)(294.25034, 5000.4863)(295.2576, 1397.195)(275.2376, 132.53)(315.84802, 614.6938)(316.2332, 125.24)(299.2256, 558.21)
EHNA	268079	762088	1	766272	1017031	948270	269372	1	657315	791092	45328	125292	117659	1	1	1	1	35113	60048	1	9.673	(279.02682, 295.19336)(281.00067, 573.644)(259.68066, 1059.6526)(260.68677, 846.54504)(264.1961, 160.19)(282.2066, 737.795)(260.18527, 1539.6466)(300.1808, 3981.5078)(301.18103, 388.40457)(282.37128, 766.56995)
lupanine	1578067	2101081	1915787	1217916	2050221	1916873	1567470	1547723	1486209	1936423	1	1	1	92335	98860	89850	94591	107052	107315	70823	13.5355	(251.19958, 7838.8354)(252.20152, 1318.6266)(233.19006, 708.9614)(253.21579, 3961.5017)(235.20424, 782.8612)(272.18732, 30146.303)(273.1876, 6605.789)(274.19626, 815.015)(254.1742, 4258.443)(255.1752, 626.8721)
2,3-dihydroxy-3-methylbutanoate	57717	30973	41021	33610	33131	42540	27826	42575	27901	45859	64056	85538	60120	47734	41539	74120	106301	36989	113663	115515	1.207	(133.77893, 940.7701)(115.03902, 1755.2324)(116.032196, 94.38)(136.0618, 134308.97)(137.06517, 7368.244)(117.95938, 250.50362)(139.28145, 653.36255)
(12Z,15Z)-9,10-epoxyoctadeca-12,15-dienoate	1	10408829	1	12751155	11228172	12086311	1	8769343	9896043	10582803	1	1	1	1	1	3662683	3604225	2436764	1	2732942	18.45	(293.21106, 125192.445)(294.21262, 30042.143)(275.2009, 190811.61)(276.20383, 35773.13)(295.2259, 23981.73)(296.2291, 4873.671)(277.2133, 9466.374)(278.21503, 2074.499)(316.93143, 1216.7418)(318.8072, 7063.1436)(320.21106, 1338.545)(298.74826, 830.0989)
1-naphthol	115166	103646	114887	97451	107743	133292	133258	60375	1	91968	92503	95945	73311	87795	1	1	96743	61180	78741	127041	19.387	(144.05702, 720.62933)(126.04748, 789.5587)(145.06508, 3626.4355)(146.0723, 326.68)(127.05417, 633.5859)(168.0515, 195.40001)
3-(2-propenoic acid)-4,6-hydroxy cyclohexa-2,5-dienone	218477	138346	236566	344164	233784	271627	299684	225705	304252	260339	1	1	1	1	1	1	1	1	1	1	1.16	(176.01117, 15227.924)(177.01126, 1535.21)(178.00996, 894.18396)
iO/i-sinapoylcholine	551489	534826	627742	419823	604472	391481	419733	359891	429648	482713	1232141	1784284	1394332	1133899	1275105	1312721	1387873	1	1	1447267	9.233	(310.16742, 6074.6562)(311.1835, 2371.89)(294.88538, 12302.16)(297.1681, 3370.56)(296.57028, 1102.8721)(297.1741, 347.33)(333.26715, 10021.699)(334.28394, 1999.3044)(335.65955, 238.985)(315.9117, 5095.1)(319.15216, 961.52)
iN/i-hydroxyhomomethionine	32578	46555	51164	56326	54718	46075	42537	50820	44903	47744	37123	51856	24391	34002	29012	32383	33980	50768	25713	19385	0.986	(180.55363, 1307.9889)(164.0427, 158.235)(179.56265, 1347.17)(180.0686, 255.46)(165.05272, 1770.86)(201.04362, 2416.9236)(202.05597, 243.60889)(185.73145, 6882.6655)(187.16568, 608.6606)(187.53369, 536.065)
caffeoylserotonin	167355	174358	145480	146515	180950	109237	156945	200568	173317	167087	55799	46924	1	1	1	37829	43481	59668	50782	57020	1.527	(338.12543, 4950.2764)(339.12802, 558.33704)(340.1203, 124.45)(321.1153, 3559.2642)(323.96124, 874.5451)(324.1296, 1093.87)(341.8526, 607.93567)(344.1454, 2185.19)(326.1335, 1262.03)(361.1114, 106.1)(343.10153, 689.813)
GDP	72377	76426	57802	53808	127074	85122	1	158740	1	123981	1	1	1	1	1	1	1	1	1	1	1.243	(425.9958, 160.76999)(462.99097, 4540.2773)(463.99182, 790.5733)(464.98788, 488.02997)
cyclooctat-9-en-7-ol	1	63427	62274	1	30809	47017	22596	48420	45262	31714	1	43625	1	1	1	1	1	1	1	26864	21.109	(291.26727, 2657.2979)(274.2549, 5174.2397)(275.2585, 376.77112)(291.26953, 4778.504)(292.27325, 230.14499)(273.26074, 5538.54)(298.1469, 14350.568)(298.7501, 3535.0217)(299.25467, 1043.8367)
iN/i-acetyl-D-galactosamine	578986	617691	634863	406683	640197	683266	526218	380643	494418	534254	275188	240583	224484	217649	190328	531109	510527	566325	259930	551885	1.231	(223.16647, 818.0893)(224.09485, 1163.9651)(205.08548, 6586.3486)(222.09688, 810.15356)(223.09827, 340.28665)(204.08762, 6182.4365)(244.23087, 7208.9463)(245.13887, 1442.0719)(246.08055, 176.55168)(226.90565, 501.86832)
pantetheine	358971	435356	439496	220855	364983	284437	435793	230426	427819	291424	1	89550	1	68146	83039	152208	1	133143	119469	163196	11.07	(262.11374, 137.155)(279.5818, 3033.7803)(280.14032, 260.05856)(261.1273, 13575.46)(262.13107, 2156.7798)(263.127, 1595.01)(286.1114, 558.554)
iN/isup1/sup-acetylspermine	469505	514408	476623	497626	472313	501980	450185	463237	461082	525917	483095	467725	526103	478472	490278	529205	472456	540626	490770	524117	21.101	(230.2481, 23322.332)(231.25134, 3378.3738)
nigerosyl-&alpha;-(1&rarr;4)-D-glucose	534641	411693	571469	507428	669269	650226	681017	380643	598338	679347	373565	293042	480115	454406	443229	510330	477891	456202	449296	444824	1.137	(505.17572, 2677.9314)(506.17938, 598.14)(487.16592, 1016.09094)(489.50003, 146.42)(491.1764, 725.75)(487.16473, 1757.4202)(527.1571, 18955.19)(528.1598, 3675.524)(529.1601, 722.00354)(510.32056, 562.67914)
2-pentadecanone	109965	122387	120901	1	91628	115355	42492	1	1	1	1	1	1	1	1	1	1	1	1	1	23.519	(228.2322, 1540.97)(231.2104, 4169.5034)(232.21355, 247.84001)
2-&omega;-hydroxy-C22:0-LPA	424817	322306	447714	366717	509124	484179	378752	266460	237979	1	40588	43402	51734	56316	40738	119736	88769	52595	68943	98356	26.0628	(511.2341, 1379.1272)(512.92456, 732.47595)(490.30545, 546.52875)(511.3272, 390.264)(515.33923, 1109.9175)(492.6292, 2604.0837)(493.31458, 7979.351)(494.32108, 2102.3909)(495.3186, 1194.44)(534.21234, 4691.3037)(535.2124, 2612.935)(533.31464, 112.25)(518.30975, 1959.1)
pyrethrin I	195968	155262	196779	1	144878	161937	189138	117033	142474	110962	1	1	1	1	1	1	1	1	1	1	23.527	(329.09787, 292.6322)(331.21417, 1735.7488)(332.2149, 115.99)(329.2098, 537.95)(355.20554, 293.75)(333.18103, 5910.01)(334.1859, 884.7133)(335.1842, 96.34667)
&alpha;,&alpha;-trehalose	1958928	2295003	1875733	1967811	1835854	2337056	3083966	1738596	2147666	2321934	895189	605702	1133256	1155007	1071883	1222407	1372963	1309996	1156153	1130162	1.142	(342.61847, 937.1606)(325.68478, 4339.85)(343.37277, 3646.6643)(325.11328, 5747.078)(326.1237, 1125.9329)(365.10477, 46802.6)(366.10895, 6118.493)(367.10852, 1160.7625)(368.121, 154.42)(347.45676, 1399.2963)(348.09283, 197.74)
FR-900098	1492443	1045440	1148038	1938435	1093305	849446	1016444	964723	985679	924498	522770	585936	461911	584314	284044	276317	241920	769231	387785	296583	1.137	(199.18846, 627.14856)(201.47166, 179.25249)(184.0455, 224.92)(219.02686, 34433.707)(220.0304, 2044.8707)(221.02625, 2607.5593)(205.02325, 157.565)
octoketide 4b	520724	1	1	265967	443583	299789	245559	292239	239650	231377	44925	33920	43672	53648	1	1	32802	1	1	58927	6.6665	(317.06647, 2255.695)(299.05496, 14133.633)(300.0596, 2839.0903)(301.06494, 228.93)(319.87943, 994.5339)(320.0818, 506.92)(325.0499, 114.56)
(-)-phaseollin	68954	42718	1	1	1	39629	53719	1	1	1	1	33844	20497	1	1	1	1	41995	34044	106172	22.663	(304.10992, 2970.1843)(305.114, 389.01556)
a tetradecenoate(n-C14:1)	990188	835117	243678	964078	138696	1595596	2075398	743023	180836	866079	1	1	1	1	1	1	1	1	1	1	21.806	(227.44244, 2427.115)(229.19551, 2377.943)(230.19774, 150.21333)(207.17403, 3940.2532)(208.17122, 474.938)(228.19597, 5138.567)(230.63535, 374.02573)(231.21027, 691.1867)(210.19102, 572.3814)(250.28296, 2696.5762)(251.18224, 302.81775)(252.689, 23.415)
2'-deoxycytidine	142526	192857	421241	182593	1	135299	175516	204542	172907	214096	136600	230047	302702	158166	166378	204637	192839	203182	192875	174340	23.041	(209.08127, 13176.612)(210.08458, 1196.1227)(211.0941, 79.98)(237.0776, 168.75)
N-caffeoylputrescine	1	1	27869	1	1	111249	1	1	1	1	8156609	8351596	13730885	9961324	10586741	14923166	12140923	14169809	10751772	7975812	1.869	(252.3255, 1069.2225)(254.04822, 8332.189)(254.1488, 5166.02)(236.6371, 756.50165)(238.14375, 279.48)(253.81734, 3526.4866)(255.1573, 2377.32)(237.89404, 1271.3674)(239.14885, 1520.5725)(275.73398, 266.82397)(277.13968, 2513.72)(256.11853, 168680.81)(257.1213, 21271.08)(258.12103, 2694.4739)(259.12915, 290.425)
D-imyo/i-inositol trisphosphate	64820	31101	104632	96283	142468	68179	101844	42267	82680	100328	1	47226	1	16811	19646	1	1	1	11502	1	1.054	(416.9217, 216.635)(415.9314, 250.47)(436.90665, 4533.7837)(437.92154, 1128.0283)(422.4005, 1865.1)
trifluoperazine	3005825	2485801	3070120	1886787	2674668	3307787	3808828	2125319	1961704	1891580	1	1	1	1	1	1	1	1	1	1	8.499	(409.18292, 105625.71)(410.1861, 20238.328)(411.18805, 3362.6187)
D-arabitol	1	38538	86513	1	33495	81978	57558	31655	48377	45632	36861	1	1	32425	1	1	72167	38670	37669	125827	1.361	(152.9285, 57303.094)(157.08034, 18130.1)(136.06194, 309749.9)(137.0651, 18090.748)(158.08727, 6097.7886)(135.06514, 855.545)(176.05971, 531.0867)(159.05121, 901.0575)(160.0565, 231.74)
desoxyhemigossypol	177016	171490	80144	77127	97654	142704	159349	91078	1	98935	58790	122205	101508	1	1	1	1	149003	1	1	25.603	(245.1156, 386.945)(228.77336, 148.38)(245.11714, 807.12915)(227.107, 5982.3228)(228.11258, 788.21313)
3,3'-diindolylmethane	178827	174711	1	214147	239542	204071	152705	221278	140300	259121	1	161975	1	1	179522	211718	208857	236382	240695	213902	4.416	(246.11461, 7931.739)(247.12398, 1420.9762)(247.7917, 1260.3168)(269.10294, 190.05168)(270.09634, 502.086)
1-18:3-2-trans-16:1-phosphatidylglycerol	1	1	1	1	1	43184	1	1	1	68600	1	1	1	1	1	1	1	1	1	1	27.376	(741.46783, 3598.365)(726.4583, 548.24)(746.4568, 176.71)
1-naphthaldehyde	1	1	1	1	56882	66502	1	32692	1	1	47662	50649	36379	1	34415	32728	43528	36765	35591	64823	19.386	(157.06499, 1316.0675)(139.05345, 1628.0582)
anandamide	265708	1	244069	120412	217087	360625	343555	205734	202581	1	1	1	1	1	1	1	1	1	1	1	9.571	(352.25867, 11141.482)(353.26154, 2027.8336)
peonidin 3,5-diglucoside	278647	365851	328769	311662	419548	286790	223661	177115	404043	284705	1	1	1	1	1	1	1	1	1	1	11.753	(625.1749, 13549.305)(626.1784, 3852.107)(627.1808, 661.68665)(610.1823, 357.6083)(610.18335, 511.25668)(648.7621, 760.234)(652.1747, 338.19)
(3R)-3-(2,4-dihydroxyphenyl)-3,4-dihydro-2H-1-benzopyran-4,7-diol	78562	1	71922	43936	60986	44158	46972	31162	40588	1	396627	411557	482982	555100	430007	387267	308184	358761	655575	305541	1.935	(276.73688, 6776.6494)(277.3408, 36808.74)(278.34497, 4298.9214)(279.09955, 1790.3899)(259.0819, 7469.5566)(278.1, 871.92816)(278.60324, 483.65)(257.081, 7047.242)(258.08554, 975.4082)(259.0806, 481.185)(301.53265, 2013.2196)(284.07474, 10159.336)
5-fluorouridine	1	82778	1	55099	84641	85507	1	66244	90722	77154	1	1	42735	1	71209	1	52911	1	1	1	0.989	(244.21666, 481.59998)(264.85294, 354.64334)(268.0818, 141.89)(246.0622, 130.44)(285.0479, 3385.7266)
hesperidin	42620456	41715644	42396024	28565860	39033292	39593728	36327836	30870532	32426824	33347498	274666	2137876	160479	118958	298231	803024	1433496	598721	116457	1677261	21.719	(610.1826, 180.36385)(596.1986, 1019.75)(597.2022, 161.98)(633.1771, 152.055)(616.17645, 963900.2)(617.1793, 372681.44)(618.18195, 82241.79)(619.1839, 16440.16)(620.1862, 2231.481)
5-fluorocytosine	1	32651	37913	31732	33809	33098	31281	1	35307	32914	27039	17607	29978	40935	35831	34397	37767	39485	28863	34725	0.974	(130.04102, 2180.2183)(131.0381, 1854.1906)
quercetin 3-iO/i-(6\-iO/i-ip/i-coumaroyl)-glucoside	277595	275628	250821	213220	274970	179165	152136	117376	181395	148121	1	1	1	1	1	1	1	1	1	1	11.425	(610.1404, 158.06)(617.1472, 165212.03)(633.11786, 9609.706)(634.1211, 2654.341)(635.12195, 810.57904)
cyclic pyranopterin phosphate	1273323	1091599	549095	594224	664617	945283	1125542	594161	461431	728742	266423	991104	596967	70973	73285	98732	129830	1106799	817753	1814292	16.01	(344.04062, 680.1573)(326.0304, 38563.207)(327.0323, 6194.209)(328.02777, 3805.0586)(329.0301, 274.975)(370.03738, 10868.753)(371.03632, 2724.8008)(372.03516, 1096.6387)
lotaustralin	272558	325586	329787	356600	362825	291648	281051	319413	358562	413683	1	1	1	1	1	1	1	1	1	1	3.308	(262.12872, 5024.2754)(263.13205, 42.530003)(247.12921, 3450.5234)(289.1259, 65.278336)(268.10486, 1330870.2)(269.10748, 155956.89)(270.10907, 17150.244)(271.11276, 1248.8269)
1-(3-aminopropyl)-4-aminobutanal	4688935	5381469	5240775	4574467	5670439	3724766	3400375	4433318	4451813	6177193	1	642381	646984	623572	183788	522908	308538	1	772981	1050727	0.959	(147.14897, 356.4533)(129.13896, 166210.56)(130.14209, 12246.918)(131.14517, 455.127)(154.1276, 156.86)
1-18:1-2-18:1-phosphatidylethanolamine	1	1	1	1	90028	6793	110825	1	13769	29808	1	1	1	1	1	1	1	1	12047	298830	29.921	(744.6908, 2034.4342)(746.717, 2633.505)(747.21704, 2310.0334)(748.55164, 3162.655)(730.0436, 1648.585)(730.5467, 2855.76)(731.5422, 59.44)(744.5515, 1881.84)(730.552, 1150.3934)(766.52924, 47556.13)(767.53217, 20262.36)(768.5369, 5927.9946)(753.7975, 1668.75)
iN/i-feruloyltyramine	1	1	179745	1	278363	247373	321938	265971	1	353807	113569	1	1	1	1	1	1	1	1	1	1.513	(313.13235, 7830.099)(314.1286, 3413.66)(297.125, 5947.55)(298.1297, 958.49)(299.1285, 1855.33)(319.1533, 1468.96)(297.13406, 1849.3871)(298.63358, 6613.513)(300.33868, 3207.9321)(301.1423, 5436.115)(336.98282, 1088.6129)(338.1253, 5094.473)(339.1281, 488.744)(321.11523, 4186.2373)(322.1195, 509.33)
mycinamicin III	309068	245260	332431	234725	339079	307912	279315	190404	194963	275184	268959	181750	202439	239279	156667	167242	186550	225930	189114	195645	24.7035	(664.4046, 10892.589)(665.4076, 4383.579)(666.41144, 908.94495)(706.9073, 4401.735)(706.4055, 2764.4653)(707.40936, 338.29626)(685.4347, 11465.996)(686.43866, 5395.5576)(687.4436, 553.7183)(690.4012, 1355.161)(691.4051, 267.91)
8-methylsulfinyloctyl glucosinolate	124031	165834	113207	124070	255050	165774	174207	224728	122071	233779	1	1	1	1	1	1	1	1	1	1	1.199	(477.08585, 369.82285)(479.08392, 165.64)(499.11337, 3194.3442)(500.11417, 674.518)(515.0911, 8242.33)(516.095, 1175.367)(517.10675, 343.556)(498.0901, 171.94)
isovaleryl-CoA	32551	37653	41054	31649	1	25865	1	25918	26425	29932	1	1	1	1	1	1	1	1	1	1	10.836	(853.1292, 1887.1)(854.1328, 444.53876)(855.1312, 476.12125)
quercetin 3-iO/i-(4\-iO/i-ip/i-coumaroyl)-glucoside	277595	275628	250821	213220	274970	179165	152136	117376	181395	148121	1	1	1	1	1	1	1	1	1	1	11.425	(610.1404, 158.06)(617.1472, 165212.03)(633.11786, 9609.706)(634.1211, 2654.341)(635.12195, 810.57904)
1-18:2-2-16:0-phosphatidylglycerol	105396	1	76189	67069	62595	73197	72396	1	38906	25388	26510	1	24478	41088	22461	1	32912	1	76406	52811	29.734	(748.9727, 2625.1301)(749.851, 150.39333)(728.4989, 1143.71)(731.21454, 738.73425)(732.4958, 390.82)(750.5147, 2629.3066)(728.5013, 1455.7375)(773.2261, 1574.2029)(773.51605, 2381.77)(774.5197, 586.90497)(756.5093, 3144.74)
L-dihydrophenylalanine	20634	20926	48034	1	47617	86644	61928	28933	7797	54075	1	1	1	1	1	1	1	1	1	1	1.375	(167.09216, 5082.4)(168.1047, 1037.53)(154.09561, 3606.9348)(171.11224, 2384.39)(153.1014, 3268.2888)(192.08719, 3567.1914)(195.0989, 786.78)(174.30147, 18892.266)(175.07996, 2134.645)
1-18:0-2-18:2-phosphatidylethanolamine	1	1	1	1	90028	6793	110825	1	13769	29808	1	1	1	1	1	1	1	1	12047	298830	29.921	(744.6908, 2034.4342)(746.717, 2633.505)(747.21704, 2310.0334)(748.55164, 3162.655)(730.0436, 1648.585)(730.5467, 2855.76)(731.5422, 59.44)(744.5515, 1881.84)(730.552, 1150.3934)(766.52924, 47556.13)(767.53217, 20262.36)(768.5369, 5927.9946)(753.7975, 1668.75)
histidinal	793880	723804	753406	627397	551960	712953	663032	417547	515364	386924	1	1	1	1	1	1	1	1	1	1	1.292	(140.08072, 3867.722)(141.0894, 74.14)(122.07088, 14272.729)(123.0791, 132.935)(145.09923, 2349.5713)(127.0869, 496.1)(164.0743, 17855.8)(165.07611, 519.0278)
quercetin 3, 3', 4', 7-tetrasulfate	43785	47031	44333	46151	68189	44934	45811	49184	42303	58106	13184	1	1	1	1	8650	1	18715	1	1	0.99	(617.8345, 1213.897)(618.82697, 919.07117)(619.8198, 240.32)(600.83356, 180.45999)(603.8235, 701.91)(604.8268, 270.89)(622.71185, 472.55374)(622.8361, 231.16)(602.5054, 607.7977)(603.97424, 529.69434)(606.1683, 379.5)(607.8364, 625.2125)(643.1329, 3296.3853)(647.8173, 786.32)(624.81616, 1497.5)(626.4843, 974.91504)(627.7167, 762.514)(629.82086, 997.3316)
(2iS/i)-liquiritigenin	78562	49198	1	43936	60986	44158	46972	31162	40588	43296	396627	411557	482982	555100	430007	381907	308184	358795	655575	293503	1.935	(258.68115, 6112.1064)(257.081, 7008.2954)(258.08554, 976.7283)(259.0806, 481.185)(243.72975, 3212.9268)(244.0855, 814.0)(284.07468, 10980.139)(264.0645, 217.7)
ginsenoside Rd	1	1	81184	72531	71285	47334	61382	75168	84377	79249	47644	67180	1	1	1	1	1	1	1	1	29.591	(971.5466, 102.44)(935.56885, 2598.1238)(936.57275, 893.3125)(946.5563, 2488.1633)(947.5651, 438.69852)
7,8-didemethyl-8-hydroxy-5-deazariboflavin	375898	340525	197237	306641	273802	311963	245693	349079	40808	213087	26458	23116	34414	63347	42082	76867	54049	72081	24710	113878	1.41275	(364.4025, 19898.078)(365.66306, 15670.346)(366.6394, 2180.253)(367.10706, 925.5933)(344.0911, 5594.9478)(345.09427, 954.7628)(346.09668, 80.57)(349.10934, 2236.9202)(350.11108, 253.47002)(390.10498, 563.3217)(367.07556, 418.65)
sumatrol	734048	656269	581518	227670	456238	489404	873027	293456	494367	290349	117231	1	116851	123890	146001	146608	149759	156264	128475	87747	7.811	(433.12665, 19046.951)(434.13004, 3501.2524)(435.12808, 896.84503)(393.1322, 6530.07)(394.1329, 961.36)(418.1298, 395.73)
scalar-17(25)-en-19-ol	64651	73434	1	89404	1	150486	201808	44768	1	1	1	1	1	1	1	1	1	1	1	1	28.92	(361.33023, 651.2867)(383.3223, 2415.03)(363.30463, 7993.1924)(364.29648, 3015.62)
ribavirin-5'-monophosphate	47742	46319	39207	46317	39692	34520	1	40693	26299	37612	195316	1	1	1	1	1	247143	1	236370	1	7.70364	(323.03085, 311.66998)(305.0208, 660.22253)(325.0457, 1282.2399)(326.04544, 149.01999)(305.02762, 1932.9612)(306.0181, 564.094)(349.0252, 3840.388)(350.02872, 748.8875)(328.00955, 3632.4224)
deoxycholate	1	10605660	1	9926081	9467113	8991872	1	10868554	10559352	8639755	1	1	9495427	7718607	9668364	1	8332003	7732865	7827377	8601096	22.013	(391.28372, 95878.07)(392.28696, 24554.4)(393.28986, 4470.6577)(373.2705, 51.628185)(374.2795, 142.0)(374.28558, 102.538)(376.2845, 30.31)(414.2718, 2490.0637)(415.26, 27.73)(399.26926, 3406.2778)(400.56592, 627.81)(401.2812, 924.5)
D-mannosamine	1	2022961	1	1838011	1	1741285	1	1925770	1	1	1	1257402	1478539	1572774	1832997	1	1510620	1545963	1663254	1353584	1.344	(180.08717, 3462.634)(181.09656, 222.83098)(162.07619, 34555.332)(163.07655, 6104.2017)(183.1013, 392.67)(166.09091, 687.40717)(167.0925, 4346.24)(208.0871, 59.6)(185.0648, 3035.432)
(2iS/i,3iS/i)-3-methyl-L-phenylalanine	115679	1	90796	116152	121945	109255	105552	1	135481	1	80676	107911	88998	93841	90750	87943	1	101429	122787	78785	6.612	(165.09308, 2757.8572)(180.10246, 6089.2656)(181.10051, 432.60333)(186.24715, 5297.11)(187.28267, 338.902)
(-)-heliannuol A	2160447	2172495	2150786	1517155	2271950	2348365	1	1756040	1666297	1849573	7764295	13017877	9460046	8347070	7715488	5834104	4644156	6918581	1	7745313	20.901	(254.16856, 2572.164)(251.16447, 63753.203)(252.16766, 12039.022)(233.15411, 189958.97)(234.15712, 30695.254)(273.14648, 8164.2134)(274.15024, 1653.5732)
linoleate-group	58261	183106	1	112725	1	85760	130050	1	61231	1	816788	1	870645	948105	927174	1473022	1	1267856	1	919073	27.949	(250.3934, 3648.084)(251.25395, 6847.7603)(265.2524, 29207.564)(266.25543, 5878.9688)(247.24168, 3188.62)(248.245, 129.03)(287.2326, 3193.5747)
(iE,E/i)-geranyllinalool	1	63427	62274	1	30809	47017	22596	48420	45262	31714	1	43625	1	1	1	1	1	1	1	26864	21.109	(291.26727, 2657.2979)(274.2549, 5174.2397)(275.2585, 376.77112)(291.26953, 4778.504)(292.27325, 230.14499)(273.26074, 5538.54)(298.1469, 14350.568)(298.7501, 3535.0217)(299.25467, 1043.8367)
benzyl acetate	537599	256416	488616	295423	677276	98548	1	1	268860	148173	1	1	1	1	1	1	1	1	1	1	10.899	(153.5771, 644.675)(137.06982, 2111.166)(151.20221, 3630.82)(152.07104, 323.89)(133.0651, 19856.674)(134.06894, 1909.1449)(177.06902, 223.15999)(155.04697, 1642.7037)
2,6-diaminopurine	50811	98432	1	61460	1	156377	122506	1	172178	1	1	1	1	1	1	1	1	1	1	1	2.502	(152.0805, 2867.345)(153.09006, 125.57)(156.34215, 2576.1074)(156.59256, 192.535)
orotidine 5'-phosphate	192743	279782	150570	140839	331005	291135	170592	622173	133311	279048	1	1	1	1	1	1	1	1	1	1	1.301	(365.00226, 8484.394)(366.00537, 579.865)(367.007, 189.17)(346.9912, 337.18668)(353.0134, 102.71)(390.86832, 218.44374)(390.9939, 124.52)
ribitol	1	38538	86513	1	33495	81978	57558	31655	48377	45632	36861	1	1	32425	1	1	72167	38670	37669	125827	1.361	(152.9285, 57303.094)(157.08034, 18130.1)(136.06194, 309749.9)(137.0651, 18090.748)(158.08727, 6097.7886)(135.06514, 855.545)(176.05971, 531.0867)(159.05121, 901.0575)(160.0565, 231.74)
indol-3-yl-acetyl-imyo/i-inositol	272919	277768	231768	237544	287901	180386	232867	291270	272276	261475	70330	1	1	59659	52777	52890	67927	79705	78949	79846	1.525	(360.10706, 2874.9592)(361.11035, 138.778)(321.11526, 3713.3982)(322.21603, 253.76799)(324.1238, 117.2)(337.1111, 255.19)(338.12555, 5142.048)(339.12802, 568.068)(343.10153, 400.71146)
taxa-4,11-diene	1	31953	36835	51819	23157	35101	48311	30226	28953	33166	33840	1	41001	47056	40266	1	31750	33430	37229	42245	21.109	(274.2549, 5658.843)(275.25845, 562.89496)(273.26068, 5566.2305)(297.71506, 20299.545)(299.05154, 2164.62)(299.25543, 879.67505)
7-methylthioheptylhydroximate	274933	745590	828968	434122	746559	906414	722950	934245	567479	709744	97796	113137	153237	135705	256486	153724	191326	131120	212701	201436	1.792	(210.47266, 3178.772)(210.87192, 2579.898)(209.08492, 1932.3949)(190.07185, 2325.7156)(231.56381, 4961.7085)(212.05371, 9035.455)(213.05728, 861.09216)
17-&beta;-hydroxyandrostan-3-one	10932319	6867805	17051848	7655828	6557170	13372967	16631605	8518396	7340107	8811519	1256925	1144838	1315678	3877775	1566494	2787024	1703395	902543	4799971	1116310	24.902	(313.21356, 1350.8632)(314.20273, 356.68335)(273.2207, 2427.3572)(274.21783, 413.958)(291.2323, 300700.62)(292.23505, 59142.863)(293.2399, 11803.984)(294.2423, 1222.42)(295.53824, 292.13333)
iall-trans/i-4,4'-diaponeurosporene	229520	1	1	1	1	332004	1	150918	197836	187605	1	1	1	1	1	1	1	1	1	1	26.831	(407.3442, 357.47)(407.60104, 832.31244)(408.35757, 1920.5367)(409.35626, 168.695)(425.31805, 6181.794)(426.31558, 1567.954)(427.3127, 102.72)
a 5,6,7,8-tetrahydropteridine	164535	139159	116275	188687	116679	359446	63906	92840	90282	28129	1	182600	137255	110476	1	1	134928	170046	213579	63030	10.032	(140.08101, 3368.42)(139.08536, 2367.428)(159.0656, 10189.651)(160.07104, 462.5794)(161.0609, 433.06)
pelargonidin-3,5-di-iO/i-&beta;-iD/i-glucoside	36308408	31854980	26513170	21710424	31579436	18971664	15906744	12623262	19346948	14948937	1	1	1	1	1	1	1	1	1	1	11.419	(577.15436, 328.68)(595.166, 835244.2)(596.1691, 234506.67)(597.1708, 52181.57)(598.17303, 8359.506)(599.176, 1024.8289)(617.1472, 157481.28)(618.15, 43053.297)(619.1518, 9831.486)(603.15045, 447.29834)
1-pyrroline-4-hydroxy-2-carboxylate	41606	158481	223444	47035	240913	194908	97900	162308	211411	294069	46925	86714	54353	1	19731	1	63950	9410	62852	1	1.451	(128.15132, 5283.742)(129.03822, 455.62)(133.04985, 619.485)(113.035255, 4596.314)(115.039474, 1171.7839)
cannabigerolate	1	383803	1	412356	1	391615	315615	366491	1	1	353484	361166	348099	369734	379945	462106	392801	404019	426770	385962	26.32	(359.22125, 12410.346)(360.22552, 2687.1946)(361.2334, 320.08212)(341.21246, 6426.343)(342.22092, 1810.9225)(342.22214, 1948.56)
(iE/i)-glutaconyl-CoA	655256	599137	486602	707390	611710	687943	631998	839095	632044	617906	65970	46687	88421	103918	95284	66359	117006	54714	154274	106186	26.7005	(898.1789, 296.52496)(899.5236, 416.57114)(900.3259, 897.73004)(901.3651, 1192.2129)(902.0798, 201.59799)(903.0811, 228.43)(858.0973, 3049.268)(880.11053, 1381.87)(880.0789, 27924.016)(881.0814, 6763.1)(882.07745, 5013.3203)(885.0773, 4930.6045)
8-hydroxyquinoline	308722	296401	324125	307846	348284	305169	1	252936	1	1	1	128548	1	1	261100	1	333857	114838	1	229992	5.339	(130.05003, 9412.161)(131.0526, 147.4)(146.06007, 13602.46)(147.06303, 1126.6085)(148.0597, 152.47)(154.37848, 1646.2399)(153.5431, 1737.22)(155.0467, 2176.7)
2'-deoxyuridine	59750	65239	126491	10518	73799	73272	178684	213549	141807	110392	136270	22277	146323	150126	52138	170699	222173	202943	246229	234901	1.601	(231.86028, 15733.895)(232.86073, 3948.2053)(233.08344, 1469.4451)(210.06169, 5866.6646)(211.07109, 1774.4541)(230.58426, 12514.991)(231.18582, 17227.61)(232.08669, 2143.014)(234.0969, 91.89)(211.15605, 2181.835)(212.0724, 75.37)(253.89294, 654.13055)(255.07344, 330.28198)
12-hydroxydihydrochelirubine	62295	85416	70069	71570	67129	52144	90121	57445	56762	65591	8864	1	1	1	1	1	1	13296	9808	1	1.116	(363.8704, 14442.355)(365.1048, 36696.906)(365.80704, 26061.621)(366.10803, 8783.37)(385.12854, 955.04)(362.10468, 136.655)(384.0843, 2705.4353)(385.0793, 451.799)
3-methyl-4-itrans/i-hydroxy-2-butenal	29500	29871	34611	28645	1	30983	32173	25822	34058	29507	28422	1	39552	49303	38714	43083	48086	46214	27395	62454	0.988	(102.05537, 32044.13)(103.2877, 389.90222)(123.04156, 1699.1194)
&Delta;sup9/sup-tetrahydrocannabinolate	158855	151002	1	138788	170645	176168	151170	107313	93535	137027	129232	126490	104755	128067	96985	83975	141745	99464	105073	193327	19.388	(357.20703, 1412.889)(358.2088, 791.01)(339.19547, 4102.649)(340.20215, 1025.6155)(358.26776, 2098.578)(359.2045, 744.75)(384.20535, 347.89127)
2-succinylbenzoate	70326	60772	35527	28955	29313	47153	67839	23546	17978	40493	12223	51623	31594	1	1	1	1	62408	36875	124248	11.649	(221.1052, 3029.1108)(222.03949, 13201.573)(223.04271, 1098.4413)(221.0434, 796.91)
methyl (indol-3-yl)acetate	117451	188142	126909	1	1	139260	1	99329	195311	176000	1	1	1	1	1	1	1	1	1	1	9.652	(193.08737, 532.0075)(175.0767, 1554.64)(190.08717, 4666.649)(191.08824, 268.51498)(172.07608, 1963.7244)
heptaketide pyrone	68262	1	52256	46612	1	60127	46605	34577	31029	40489	1	1	1	1	1	1	1	1	1	1	1.228	(275.0537, 3080.594)(260.05374, 5251.0835)(261.05777, 1408.168)(277.7363, 340.41)(260.38986, 4114.8535)(261.0595, 1032.775)(300.04813, 3611.5103)(301.0486, 551.17)(283.29166, 194.68001)(285.04984, 518.89667)
2,3',4,6-tetrahydroxybenzophenone	379820	201829	399481	667159	292004	62902	329765	316093	272053	1	89079	110762	99434	90749	82119	22133	89949	77127	79291	24470	1.5064	(247.05852, 721.4267)(230.54788, 581.11694)(231.04874, 350.322)(247.05936, 2780.1116)(230.52817, 7718.2524)(230.4777, 2805.287)(231.04797, 212.04333)(273.05286, 1047.1244)(274.05426, 191.60501)(251.03151, 4038.3987)(252.03189, 221.02876)(253.02832, 351.676)
norsolorinate anthrone	1	510465	213793	435047	196129	120737	977381	704916	994870	946643	103794	269646	201614	242025	1	55301	72875	64317	176763	13993	3.02	(356.11783, 42517.953)(357.12085, 4880.435)(358.1239, 1050.1545)(338.10754, 19067.494)(339.11072, 3371.5386)(340.11353, 147.215)(355.12115, 20284.012)(337.11072, 8575.037)(382.11432, 6249.4824)(364.10022, 94.325)
3&beta;-hydroxy-12,15-cassadiene-11-one	1158683	850128	1154473	954811	1197309	1408419	1227401	758535	705637	1018059	864420	1001119	1	912334	1	703480	905965	682411	1	1349237	19.387	(284.20932, 2419.975)(285.20605, 231.745)(307.2476, 6408.7466)(287.2302, 1993.0305)(325.21304, 48953.723)(326.2159, 11383.759)(327.22714, 1095.5944)(307.2035, 21988.885)
(S)-autumnaline	82663	76193	90589	218612	84770	101289	187035	97928	61850	71665	271092	269804	1	1	215677	147231	146776	255447	368072	173111	10.832	(375.20306, 9589.141)(376.20615, 1976.155)(377.875, 174.84666)(379.2106, 401.53)(356.61896, 4772.3325)(357.19296, 1185.74)(376.2083, 2037.795)(357.19446, 645.2734)(358.2087, 169.76)
D-imyo/i-inositol (1,3)-bisphosphate	47566	1	70519	55920	112874	44159	83819	30311	77873	91330	38425	33370	25681	28664	45978	22130	29172	25692	24940	15984	1.053	(336.9713, 2575.2)(338.22034, 653.70996)(338.9709, 542.33)(320.9581, 232.36)(336.97064, 3480.767)(337.97253, 1069.1482)(338.9706, 186.86)(319.96875, 229.55)(360.29276, 374.1478)(343.66382, 363.19427)(344.9524, 2485.5002)(345.9557, 326.13333)
urushiol III	1	1	317358	533196	490690	278942	1	355464	291325	151765	1	729437	262154	1	1	1	1	152320	244795	1	21.025	(319.0631, 2180.281)(319.2448, 2457.21)(321.2608, 91.8)(304.24902, 2307.542)(339.2308, 14544.832)(340.23434, 3076.3867)(341.2298, 2223.595)(323.42453, 1331.733)(325.2339, 557.284)
9&beta;-stemod-13(17)-en-19-oate	1158683	850128	1154473	954811	1197309	1408419	1227401	758535	705637	1018059	864420	1001119	1	912334	1	703480	905965	682411	1	1349237	19.387	(284.20932, 2419.975)(285.20605, 231.745)(307.2476, 6408.7466)(287.2302, 1993.0305)(325.21304, 48953.723)(326.2159, 11383.759)(327.22714, 1095.5944)(307.2035, 21988.885)
versiconol acetate	1	524533	344078	461199	1	174145	524720	286500	397066	343183	39869	21396	23513	22107	20196	27250	1	65925	40399	12353	1.165	(402.54675, 424.83154)(401.0676, 120.05)(383.0801, 12304.193)(384.08588, 1629.4359)(385.07965, 415.55875)(427.07782, 6869.303)(428.08313, 1329.8545)(408.27225, 1503.9379)
(-)-curcuquinone	1542608	1614855	1545204	1195245	1631968	1752710	1	1264733	1236677	1268564	5888015	9884598	1	6278334	5961266	4404524	3499549	5272608	1	5923545	20.901	(215.1415, 5453.6797)(216.14244, 462.04333)(233.15411, 180551.5)(234.15712, 29235.062)(215.14236, 13518.345)(216.14561, 1907.44)(239.12805, 1334.54)
(13iE/i)-labda-7,13-dien-15-ol	1	63427	62274	1	30809	47017	22596	48420	45262	31714	1	43625	1	1	1	1	1	1	1	26864	21.109	(291.26727, 2657.2979)(274.2549, 5174.2397)(275.2585, 376.77112)(291.26953, 4778.504)(292.27325, 230.14499)(273.26074, 5538.54)(298.1469, 14350.568)(298.7501, 3535.0217)(299.25467, 1043.8367)
manoyl oxide	1	63427	62274	1	30809	47017	22596	48420	45262	31714	232365	43625	149671	212195	1	242727	309297	231334	364198	26864	24.1775	(291.26743, 3973.4753)(292.271, 1768.34)(274.2549, 5174.2397)(275.2585, 376.77112)(291.26868, 9547.937)(292.2717, 1998.7325)(273.26025, 5456.886)(313.25, 173.685)(297.7744, 10898.811)(298.69388, 2428.118)(299.25467, 1043.8367)
quercetin 3-iO/i-rhamnoside	45167	45460	29753	24214	33737	19877	20536	25903	19920	16482	1	1	1	1	1	1	1	1	1	1	10.668	(447.09137, 1693.7002)(448.0961, 158.9)(449.10812, 1263042.4)(450.1112, 276551.25)(451.1129, 50495.297)(452.11526, 6803.3125)(453.11765, 383.58752)(431.09668, 79904.71)(432.09995, 17005.137)(433.10223, 3006.116)(434.104, 148.36)(471.08936, 147017.19)(472.09235, 30183.09)(473.09424, 6215.3037)(453.08072, 274.32666)
amaranthin	450032	467531	411500	380320	480247	297495	233910	302862	346675	333900	1	1	1	1	1	1	1	1	1	1	10.361	(725.1711, 12453.561)(726.1741, 3436.599)(727.1755, 619.4266)(707.1592, 2559.534)(708.1619, 421.78375)(747.1536, 1299.847)(729.1453, 200.69334)
protopanaxatriol	1	220798	1	1	193695	278316	1	201263	189551	175791	1	1	247332	132947	133498	259720	1	256250	250555	226473	22.518	(478.38785, 4041.7112)(479.38998, 112.385)(500.37665, 3615.16)(501.3787, 341.9642)(482.3679, 2781.9565)(484.37885, 197.64154)
testosterone	1	1	192366	131375	104762	179870	245881	118501	146644	139999	1	1	1	1	217621	169024	1	189757	299862	1	22.896	(270.19525, 340.135)(289.21585, 8475.292)(290.2181, 1578.7324)(274.21594, 247.155)(315.2094, 245.395)(297.19992, 913.2263)
diprenylphlorisovalerophenone	387702	294002	376422	324711	1	408582	418877	234061	229163	317511	276670	241621	213673	1	199243	209404	238101	219328	227056	359283	19.386	(345.20694, 6134.136)(346.2112, 1167.4282)(347.21915, 160.08667)(327.19885, 10777.046)(328.20392, 2834.7705)(329.20395, 333.3)(373.21466, 234.34)(351.1937, 343.55)
5,10-methenyl-THF	199693	171804	204267	140833	238314	194727	193222	132738	182597	155637	1	1	1	1	1	1	1	1	1	1	7.755	(439.15656, 8511.038)(440.16, 1479.4719)(483.16376, 1595.4569)
2-hydroxyhexadecanoate	8115268	1	9051197	1	1645123	1490298	893083	5482174	1162893	1966370	1466030	1	1425864	1565666	866098	555454	485484	574716	565124	1	22.6704	(271.22513, 3660.1577)(272.22452, 260.69858)(253.21584, 10584.5)(254.21716, 1528.4282)(255.2119, 121.81)(277.25082, 1179.7832)(256.14175, 1578.7183)(256.2324, 990.15)(294.21384, 88257.7)(295.2222, 30387.395)(276.20306, 37199.57)
cyclic-GMP	1273323	1091599	549095	594224	664617	945283	1125542	594161	461431	728742	266423	991104	596967	70973	73285	98732	129830	1106799	817753	1814292	16.01	(344.04062, 680.1573)(326.0304, 38563.207)(327.0323, 6194.209)(328.02777, 3805.0586)(329.0301, 274.975)(370.03738, 10868.753)(371.03632, 2724.8008)(372.03516, 1096.6387)
L-dehydro-ascorbate	39060	62119	56038	69345	72584	76521	56221	163443	35557	49909	26893	30583	47590	39399	86475	37049	37046	44702	170357	52702	1.452	(174.6433, 835.56995)(175.02248, 2896.4236)(157.01265, 1279.8875)(178.99297, 3793.4368)
(2Z,6Z)-farnesyl diphosphate	1	64276	43596	56502	43640	44962	65781	1	50895	40305	11913	1	1	1	13471	1	1	13296	1	1	1.119	(363.64722, 15754.312)(365.01355, 31524.049)(365.6064, 41062.914)(366.10803, 9699.623)(385.12854, 1073.4867)(384.0847, 3047.518)(385.08026, 552.3812)
UDP	50902	62692	64875	89963	80551	46982	54827	59123	50128	60056	19139	34819	10815	11261	1	1	1	32456	1	1	1.095	(401.57742, 193.906)(382.96597, 2749.8298)(383.9718, 354.561)(384.9645, 216.67)(404.99258, 321.08)(388.98254, 551.7133)(428.9803, 209.12)(405.9581, 323.76)
xanthosine	842330	956098	880989	800176	1041356	551655	528005	656644	857786	893184	36682	1	1	1	11756	1	1	1	8639	1	1.852	(284.07465, 10767.593)(285.07712, 1701.408)(286.08148, 149.0225)(287.63464, 684.95917)(288.08936, 1953.1643)(269.32703, 662.02747)(310.06952, 415.65)(289.05133, 524.832)
isorhamnetin 3-iO/i-(6\-iO/i-feruloyl)-glucoside	7690995	7843387	1	5468740	1	4453360	3418720	4314903	5241012	4993768	1	1	1	1	1	1	1	1	1	1	10.361	(655.1672, 79018.55)(656.17004, 21188.469)(657.1715, 5326.3438)(637.1571, 128219.82)(638.15985, 33941.812)(639.16156, 8017.7354)(640.1643, 1168.0862)(677.1493, 16104.359)(678.15234, 4528.1514)(679.1643, 1687.9713)(659.1382, 13315.034)(660.1411, 3672.86)(661.1499, 673.8775)
indole-3-acetyl-&beta;-4-D-glucose	272919	277768	231768	237544	287901	180386	232867	291270	272276	261475	70330	1	1	59659	52777	52890	67927	79705	78949	79846	1.525	(360.10706, 2874.9592)(361.11035, 138.778)(321.11526, 3713.3982)(322.21603, 253.76799)(324.1238, 117.2)(337.1111, 255.19)(338.12555, 5142.048)(339.12802, 568.068)(343.10153, 400.71146)
neohesperidin	42620456	41715644	42396024	28565860	39033292	39593728	36327836	30870532	32426824	33347498	274666	2137876	160479	118958	298231	803024	1433496	598721	116457	1677261	21.719	(610.1826, 180.36385)(596.1986, 1019.75)(597.2022, 161.98)(633.1771, 152.055)(616.17645, 963900.2)(617.1793, 372681.44)(618.18195, 82241.79)(619.1839, 16440.16)(620.1862, 2231.481)
iS/i-allyl-L-cysteine	537683	478669	1	395946	418200	493151	498907	328784	384324	293555	1	1	1	1	1	1	1	1	1	1	1.253	(166.05405, 1855.9908)(148.04253, 965.2122)(163.06013, 3144.6453)(144.04793, 5585.229)(185.20882, 164.62999)(186.03677, 183.69751)(167.82693, 201.82)
an iN/i-acetyl-&beta;-D-hexosamine	578986	617691	634863	406683	640197	683266	526218	380643	494418	534254	275188	240583	224484	217649	190328	531109	510527	566325	259930	551885	1.231	(223.16647, 818.0893)(224.09485, 1163.9651)(205.08548, 6586.3486)(222.09688, 810.15356)(223.09827, 340.28665)(204.08762, 6182.4365)(244.23087, 7208.9463)(245.13887, 1442.0719)(246.08055, 176.55168)(226.90565, 501.86832)
4-methylsulfinylbutyl glucosinolate	131616	166867	79943	104616	219614	140366	80993	268149	73562	236381	58985	1	47986	43550	64477	17764	1	53730	53983	1	1.249	(437.66275, 221.935)(437.84848, 438.107)(439.04132, 228.595)(440.047, 116.39)(421.83823, 554.276)(422.0407, 132.45)(459.0254, 339.97498)(441.018, 4550.713)(442.02176, 705.54834)
6-methylsulfinylhexyl glucosinolate	1	1	65956	140292	165096	83707	60087	185627	61797	137916	28704	22930	22964	1	14637	1	1	28058	20686	1	1.219	(465.40405, 257.07333)(449.06097, 2404.2612)(451.0591, 142.75)(471.0803, 171.87)(450.07114, 720.4084)(487.0598, 3909.4436)(488.06415, 827.046)
4,8-sphingadienine	1073278	1175271	1	1035187	720909	670001	1038765	865943	706821	768448	1	702947	1	1	1	873106	1	707922	1	831522	26.684	(298.27643, 3859.448)(299.27402, 936.79004)(280.26343, 22278.988)(281.26422, 2811.326)(300.28925, 5480.031)(301.75427, 2346.5093)(304.29974, 14375.685)(282.2782, 3864.4639)(322.2708, 2822.47)(304.2529, 2767.67)
1-18:3-2-18:1-phosphatidylcholine	8503959	10115437	13530901	9895524	11189497	9560033	8697740	8379149	365004	405169	1	25416	1	1	1	1	1	1	1	1	27.378	(781.5678, 18485.572)(782.5708, 9966.48)(783.56775, 2400.855)(765.0481, 2681.3552)(782.57056, 35351.58)(783.57153, 15734.988)(784.5764, 6719.4897)(785.5808, 1393.0112)(786.5941, 106.32)(767.56134, 3744.5781)(765.54694, 1530.325)(804.9178, 2377.678)(805.55457, 1023.7122)(806.5632, 736.94)(807.5589, 121.92)(791.72174, 1096.8151)(792.56604, 2869.0698)
phlorizin	104310	111309	84361	67831	78011	71039	56559	75591	60002	72812	1	1	1	1	1	1	1	1	1	1	1.139	(458.119, 3757.3254)(459.11835, 315.683)(423.14493, 648.12836)(439.1416, 61379.926)(440.64545, 6569.738)(441.1467, 2942.24)(441.11145, 694.8556)
abieta-7,13-diene	1	31953	36835	51819	23157	35101	48311	30226	28953	33166	33840	1	41001	47056	40266	1	31750	33430	37229	42245	21.109	(274.2549, 5658.843)(275.25845, 562.89496)(273.26068, 5566.2305)(297.71506, 20299.545)(299.05154, 2164.62)(299.25543, 879.67505)
L-methionine	2732619	2709885	3029047	2933112	3263085	2842145	2554204	2869058	2505895	2987953	944573	894760	1183896	1269609	1465327	915442	924730	1083887	1260322	1011061	1.579	(152.38266, 1057.0566)(134.32373, 1591.8815)(150.0582, 72742.28)(151.0585, 6369.929)(133.0494, 579.60803)(173.14175, 461.80194)(174.03854, 3753.8467)(157.028, 98.68)
3,4-dihydroxy-5-iall-trans/i-nonaprenylbenzoate	13315	72220	126339	133673	86035	8051	53221	56876	302367	362465	275242	390052	245221	210811	37170	37124	12397	15227	182589	81730	29.4367	(789.7304, 2599.9097)(790.6895, 6506.7896)(791.5764, 5578.1294)(770.91034, 6362.8613)(771.74664, 1696.6718)
an 11,13-icosadienoate	1	1	1	1	317084	543788	1	314890	1	1	1	319645	401458	434395	372555	547304	422800	595012	499655	431226	28.193	(289.2522, 4742.598)(290.2554, 417.13498)(309.27863, 1831.2583)(291.26736, 3595.5752)(292.26746, 156.98001)(331.259, 1924.5234)(332.2637, 79.12)(313.24777, 55.99714)
cyclo-dopa 5-iO/i-glucoside	125650	72157	74761	127961	124867	82400	115013	1	122328	87315	81861	72143	77192	77970	106381	67155	78009	111420	80313	97788	1.137	(361.10782, 848.63446)(338.08508, 4970.158)(339.09164, 759.68176)(340.0804, 330.10666)(360.177, 3742.1196)(361.1122, 824.81)(341.09616, 683.2257)(342.81467, 4603.9224)(343.10065, 2134.365)(380.0933, 346.89832)(364.0874, 588.68)
1-kestotriose	534641	411693	571469	507428	669269	650226	681017	380643	598338	679347	373565	293042	480115	454406	443229	510330	477891	456202	449296	444824	1.137	(505.17572, 2677.9314)(506.17938, 598.14)(487.16592, 1016.09094)(489.50003, 146.42)(491.1764, 725.75)(487.16473, 1757.4202)(527.1571, 18955.19)(528.1598, 3675.524)(529.1601, 722.00354)(510.32056, 562.67914)
10&beta;-hydroxytaxa-4(20),11-dien-5&alpha;-yl acetate	606571	578465	700669	432465	554313	864129	749341	455482	1117594	545895	792821	549381	612756	840798	593939	1410694	1073545	679769	804321	960331	25.927	(329.1677, 610.6807)(331.25104, 2238.2842)(332.2512, 96.55)(347.25763, 27873.078)(348.26096, 6586.3086)(349.25238, 559.305)(329.99875, 1231.9851)(333.2578, 113.72)(369.842, 561.142)(371.67532, 200.69142)(351.43045, 306.60602)(352.23, 107.55)
hydratedusnate	188319	1	118895	119977	142868	107667	1	100625	87867	1	1	1	1	1	1	1	1	1	1	1	10.664	(383.07538, 4463.167)(384.0788, 538.01996)(365.06525, 2127.24)(366.0686, 296.14)
gibberellin Asub7/sub	53373	46754	61177	48465	56897	52503	1	43527	46702	46990	164299	72873	110573	68694	107686	35803	57839	82054	82029	1	17.3265	(332.34686, 1137.987)(334.1506, 197.06)(311.12766, 3090.858)(312.1319, 261.6075)(330.44867, 5242.623)(331.15237, 1290.181)(337.12906, 2223.749)
9,10-epoxy-18-hydroxystearate	2092354	1734967	2170651	2314729	2379197	6970669	2222827	4580799	1988700	1	7363161	1591871	1628436	1	1630288	1314632	962728	1184855	1019478	1	23.0896	(313.23642, 13053.006)(314.23865, 3377.43)(315.23846, 242.82666)(295.2266, 75319.14)(296.22958, 14680.291)(297.2201, 63.81)(316.247, 1860.2266)(297.2419, 27641.963)(298.74612, 4495.8184)(337.22803, 4437.8784)(337.72363, 892.59326)(338.2343, 161.84)(319.95032, 3109.2788)(320.97513, 6517.813)(321.72775, 4657.683)(322.2312, 2264.6099)
L-ascorbate	39060	62119	44959	1	67208	82927	44267	267691	46281	124192	33675	1	51761	40969	77644	27035	30308	112906	58391	52702	1.455	(175.02238, 2496.405)(157.01303, 1231.8177)(158.02202, 285.40747)(177.03505, 100.285)(159.52525, 321.3)(180.00374, 175.27)
(12iE/i)-9&alpha;-labda-8(17),12,14-triene	1	31953	36835	51819	23157	35101	48311	30226	28953	33166	33840	1	41001	47056	40266	1	31750	33430	37229	42245	21.109	(274.2549, 5658.843)(275.25845, 562.89496)(273.26068, 5566.2305)(297.71506, 20299.545)(299.05154, 2164.62)(299.25543, 879.67505)
a glutamate	123605	185499	257008	32915	275710	229510	97900	81749	241551	330736	46925	86714	57366	1	22369	1	67137	9410	62852	1	1.451	(148.19394, 1823.9657)(147.0434, 773.57)(128.32858, 4380.4033)(129.03867, 602.95996)(150.17607, 68283.56)(151.06058, 7557.76)(133.0499, 698.7075)(170.17923, 662.34076)
gossypol-6,6'-dimethyl ether	131270	161938	82771	210764	111691	56911	112326	157334	110626	124923	126443	103861	93562	84658	119530	120271	134166	112420	95409	115823	20.958	(529.2223, 5964.483)(530.2252, 1336.049)(569.2227, 664.37)(554.6691, 1051.825)(555.2187, 1230.3842)(556.2214, 169.96)
L-sorbosone	69833	1	47872	74800	70516	105474	85580	1	87624	76340	44393	30740	1	1	12917	1	39211	1	34527	11304	1.159	(179.88722, 1015.3682)(181.05392, 671.155)(160.03691, 4213.871)(179.7584, 1981.6449)(180.06683, 309.28333)(165.0558, 1868.3457)(201.0392, 148.75)(184.4585, 11569.693)(185.53358, 12798.507)(186.36871, 1405.2682)
cyanidin 3-iO/i-(6-iO/i-&beta;-D-glucosyl-2-iO/i-&beta;-D-xylosyl-&beta;-D-galactoside)	2519940	1	1	1294927	1	1309478	1552423	890291	1087260	933827	1	1	1	1	1	1	1	1	1	1	12.763	(742.20575, 182704.2)(743.2076, 44640.984)(744.20966, 8361.659)(745.21216, 1196.645)(743.2081, 96390.99)(744.21, 17487.05)(745.2121, 2874.98)(765.1889, 15032.114)
3-phenylpropanoate	121288	133231	162198	125875	114381	112883	125975	150260	114694	150193	152538	124226	157634	173566	134357	171714	152428	150338	183859	184309	20.5	(149.05965, 8713.483)(150.06285, 722.88403)(151.05565, 161.81)(152.42767, 2321.0974)(155.08218, 694.01746)(137.0699, 1995.525)
5&alpha;-cholesta-8-en-3-one	1	732384	257703	446508	385595	447769	362254	379162	492489	356521	1	739743	1	405367	1	1	739199	1	707798	768007	29.518	(388.1339, 4360.059)(389.23047, 1917.6163)(389.3578, 1976.26)(367.33246, 466.04114)(385.3485, 7599.729)(386.35162, 814.80383)(387.35986, 57.353333)(367.341, 1294.2)(368.3517, 36.52)(407.76196, 4473.148)(408.5356, 1284.106)(412.34564, 1377.675)(393.33533, 2524.5989)
(iR/i)-mevalonate 5-phosphate	60202	61422	30435	30602	40871	49469	67582	35121	29080	41553	16615	57039	32093	1	1	1	1	64307	48195	105096	16.014	(207.00476, 2966.8076)(208.0073, 221.74)(212.02068, 2021374.1)(213.0233, 210369.64)
2-hydroxy-2-methylbutyronitrile	474883	439344	1	1	746250	431742	479775	528847	447924	433392	376089	1308274	819200	440565	433012	386591	449277	385976	420402	413061	3.634	(100.07553, 20482.004)(101.07676, 922.03784)(124.06127, 7955.3105)
bacimethrin	7532039	9350447	7470703	8610597	11557475	13101519	10032268	13039937	10218341	12651989	8827012	8892295	10569432	12589858	15063063	8147052	10793285	9181025	14017392	7268573	1.434	(158.97652, 243490.25)(160.02948, 32443.574)(160.0798, 21664.51)(141.01595, 4006.3347)(141.86877, 952.30994)(156.07706, 277683.53)(157.08046, 20625.256)(158.0828, 950.81)(140.07031, 2434.6006)(178.37288, 1769.9307)(179.05598, 335.33)
oxidized photinus luciferin	79036	66319	79735	68247	80445	77630	78758	73974	74683	67802	50667	41285	44015	48667	53669	55136	48653	62057	41215	43174	0.981	(252.97336, 647.12195)(230.96646, 4066.9395)(231.96867, 589.2075)(232.96455, 369.07816)(250.98799, 85002.46)(273.6108, 1351.8392)(275.63058, 642.7233)(258.6713, 298.21143)
1,5-anhydro-D-glucitol	34896	1	37846	22325	23170	28690	8327	9785	13569	18214	55853	99763	125789	88778	85246	36527	109881	42739	118546	33017	1.136	(166.12764, 4407.9126)(167.07498, 5112.1143)(168.0758, 569.31)(148.06065, 43661.855)(149.06352, 802.776)(165.07684, 2063.558)(166.0724, 4998.72)(151.67717, 403.84198)(152.0792, 359.73)(187.05952, 424.3933)(170.04837, 3842.912)
(2S,4S)-4-hydroxy-2,3,4,5-tetrahydrodipicolinate	318422	140823	588610	606501	615296	270492	564463	56022	612313	462330	759680	897184	821618	700393	726515	442336	488422	563612	682732	361446	1.104	(185.03183, 21200.803)(186.03781, 1390.4779)(187.03137, 1464.2975)(167.0726, 1990.3914)(168.02466, 186.40666)(170.03595, 981.951)(173.04124, 988.18097)(211.02786, 122.53)(190.01268, 2070.6199)
6-(4-methyl-2-oxopentyl)-4-hydroxy-2-pyrone	101584	187317	206940	184669	183673	176799	197977	200231	216623	200699	1	195146	197169	372675	180618	204478	188010	212271	196399	205788	23.036	(209.08127, 13378.123)(210.0846, 1265.6647)(211.09465, 106.770004)(191.07083, 2889.9053)(215.1025, 187.17)
desacetoxyvindoline	126422	143421	136962	78964	108199	104028	82508	87423	100196	111547	185728	1	125837	254770	1	239135	255951	104998	203601	170001	23.2045	(381.21808, 5548.801)(382.2219, 907.9)(383.22485, 155.71)(403.24823, 774.4425)(385.23706, 4241.991)(386.24142, 991.1425)(425.2317, 917.41)(404.20508, 12247.078)
hexanoate	194099	169264	207545	96262	163590	238972	314235	136600	180146	133387	1	1	10981	1	1	1	1	1	1	1	18.779	(115.07573, 9892.495)(116.076256, 551.20447)(116.0815, 348.65)(142.0768, 379.21)(125.07046, 4711.476)
6G-di-&beta;-D-fructofuranosylsucrose	863609	628142	770784	659867	903071	912529	841966	532330	790015	880129	107434	166891	130587	85253	139312	81645	91702	150378	84430	66203	1.137	(652.2295, 369.97336)(652.2321, 349.10666)(689.2094, 18239.959)(690.21277, 4479.96)(691.21454, 1580.8046)(673.2139, 146.32)
6-gingerol	649831	732138	779587	1	748725	708529	681287	298915	744321	830800	495502	689314	829592	710178	577542	714472	1	681618	638776	1	22.098	(294.75513, 4198.86)(276.16882, 3091.045)(295.41125, 2905.5144)(297.19556, 438.015)(277.17972, 41396.72)(278.1828, 8257.542)(317.17514, 438.84)(299.16226, 445.26312)
1-(3,4-dihydroxyphenyl)-5-hydroxy-3-decanone	134404	124277	95328	61199	62711	149507	169391	124676	111535	99037	1	1	1	1	1	1	1	1	1	1	17.744	(283.17294, 820.6325)(283.184, 3825.61)(263.16415, 8615.104)(264.167, 1399.403)
D-serine	85540	9409	12961	31836	14798	20624	21344	12698	8885	12298	28698	29073	81945	72702	93293	24991	34006	49881	53663	1	1.41	(109.051056, 1442.9918)(107.33844, 2899.111)(128.03246, 4037.5703)(129.03896, 401.12186)(113.0281, 183.94)
&alpha;-ethyl-L-glutamate	610206	16661	130296	543814	56133	230083	406461	13509	173099	23145	54328	43338	27391	61462	150227	26897	60233	1	55953	61141	1.178	(175.20535, 10152.025)(175.0792, 1619.7911)(176.07336, 163.45334)(157.06949, 239.53)(177.68954, 702.653)(177.59009, 200.18)(158.7602, 284700.88)(160.0798, 23057.299)(161.08138, 300.05435)(199.0677, 130.0)(179.8078, 1657.8113)(180.0668, 345.49)
taurohyocholate	319611	20131944	21073176	22728528	18998540	19136618	18352208	15663630	14904644	21055468	55785	681274	107732	52489	101237	1	1	61143	52574	1	27.434	(496.26938, 207.05333)(537.27673, 462842.1)(538.27893, 58974.055)(539.28174, 6714.5693)(519.26324, 6504.403)(520.267, 2167.1687)(521.2701, 1709.09)
ancymidol	102230	104988	141168	76070	106860	129278	126633	96135	126100	118086	1	7525814	14120395	8995496	9159211	1	1	14065115	1	5694118	9.459	(256.5488, 159340.36)(257.1216, 23365.219)(258.11923, 2340.1433)(259.1294, 162.83)(238.10992, 9091.612)(239.10812, 2255.92)(257.58527, 6172.339)(258.13257, 1033.2141)(259.1321, 158.69)(240.1237, 298131.56)(241.12654, 35480.36)(242.12843, 4220.025)(243.13243, 485.34506)(244.12904, 701.88666)(279.1079, 419.09665)(261.0964, 963.21)
coumaraldehyde	121288	133231	162198	125875	114381	112883	125975	150260	114694	150193	152538	124226	157634	173566	134357	171714	152428	150338	183859	184309	20.5	(153.06612, 631.26935)(149.05965, 8713.483)(150.06285, 722.88403)(151.05565, 161.81)
mompain	214023	174810	254485	169204	196986	222817	245953	199966	238193	257407	145028	59332	142315	284784	233971	166040	187433	216308	168153	237670	0.981	(222.0106, 238.99)(203.83374, 594.09174)(203.9905, 171.95)(223.021, 422.47)(206.71382, 33252.508)(208.01697, 2035.9773)(225.98772, 11611.926)(226.98906, 1925.0947)(227.98596, 701.4105)
9&beta;-stemod-13(17)-ene	1	31953	36835	51819	23157	35101	48311	30226	28953	33166	33840	1	41001	47056	40266	1	31750	33430	37229	42245	21.109	(274.2549, 5658.843)(275.25845, 562.89496)(273.26068, 5566.2305)(297.71506, 20299.545)(299.05154, 2164.62)(299.25543, 879.67505)
levopimaradiene	1	31953	36835	51819	23157	35101	48311	30226	28953	33166	33840	1	41001	47056	40266	1	31750	33430	37229	42245	21.109	(274.2549, 5658.843)(275.25845, 562.89496)(273.26068, 5566.2305)(297.71506, 20299.545)(299.05154, 2164.62)(299.25543, 879.67505)
1,5-anhydro-D-fructose	601342	681014	616704	508786	580429	610180	534267	1	540670	607917	181788	1	213555	232956	239080	1	1	1	233876	187495	1.186	(147.0489, 81.65)(163.06007, 4757.356)(145.04991, 8165.349)(146.0479, 259.62665)(147.0433, 85.91)(186.0435, 86.65)(168.57251, 621.92926)(171.0403, 85.5)
hydroxyversicolorone	188319	166151	118895	119977	142868	107667	654471	100625	87867	513968	86186	61430	46855	38364	32246	49277	23464	113811	74127	32344	4.947	(383.0784, 6911.3765)(384.0839, 873.06445)(385.08005, 529.92)(365.40128, 2233.8232)(366.73642, 405.43002)(366.27542, 1135.343)(367.07056, 164.79001)(408.07556, 3061.5293)(409.07812, 841.54)(388.0513, 253.81)
p-hydroxymandelonitrile	12311197	11305150	11670330	8250878	11371604	11727367	10239496	10076382	9758779	9932980	116884	199209	114159	124606	87168	88611	72294	109354	126456	724679	4.3911	(152.75813, 28875.5)(153.30948, 2460.28)(135.0454, 76.1)(150.0552, 152592.64)(151.05873, 25907.479)(137.05899, 615.475)
strictosidine-aglycone	63247	68006	57236	47851	57212	56256	46242	45943	50487	49669	1	1	1	1	1	1	1	1	1	1	27.376	(371.1879, 1771.7899)(370.19116, 3233.558)(371.18747, 1493.5634)
3-(5'-methylthio)pentylmalate	46058	27207	1	25223	77835	68679	67137	40532	30824	87626	1	1	1	1	1	1	173897	1	1	261279	4.227	(248.07065, 3568.508)(249.0743, 383.03)(232.0588, 742.7767)
adhyperforin	1	2907511	3379399	3163154	2903358	2848209	2613062	2615137	2738789	1974818	3043429	3077036	3156697	3270099	2996410	3028137	2920870	2992655	2940404	2934981	24.704	(552.4012, 171.37)(550.4094, 165.87)(532.4441, 183142.9)(533.44586, 49242.074)(534.4483, 9706.186)(535.39465, 1381.4579)(575.2893, 4760.7935)(575.3944, 5226.13)(559.38446, 6744.8545)(560.39954, 4878.9644)
sitosterol	4723227	4712970	1376201	1529763	1310973	1362360	965205	1326390	1886275	1592172	1471117	1099341	4906212	5267329	4877523	5118074	4660137	4803598	1	4715841	28.2885	(415.3913, 726.1275)(416.3891, 57.19)(396.712, 856.0259)(417.4053, 54.19)(397.38214, 18039.057)(398.3859, 5616.23)(399.38965, 466.89795)(438.37778, 61019.816)(439.37796, 18013.246)(441.3095, 2616.4956)(442.5168, 183.69376)(443.38864, 436.41333)(422.77692, 246.96599)(423.3771, 1729.27)
neoagarobiose	148925	171058	1	169259	209569	194895	245902	146103	211058	208441	180796	1	147979	129148	1	200862	1	188613	1	1	1.17	(306.69724, 1022.757)(308.10135, 240.14)(347.76102, 1660.4698)(348.09293, 149.33333)(307.88004, 2103.961)(308.439, 199.11333)(325.11304, 7710.3223)(326.12308, 1197.76)(331.0928, 3255.2866)(332.34125, 1919.8424)(333.09442, 273.648)(334.0927, 2360.69)
stearidonate	4641819	4074496	5082281	1	3555134	4321513	5202401	1	1	3327133	10788674	1	10553911	9369766	1	6232553	5421436	1	8687196	9044536	21.3141	(275.20087, 183912.73)(276.2038, 34938.598)(257.1901, 38232.445)(258.19357, 7385.361)(277.2145, 19560.354)(278.21646, 4457.3604)(259.20322, 3294.47)(260.20517, 130.35667)(299.10342, 1098.5708)(283.18674, 4369.527)(284.19238, 118.415)
a 4'-hydroxyisoflavone	306462	326798	208322	15810	164479	171954	248512	258307	183704	167260	1	1	1	1	1	1	1	1	1	1	1.801	(244.08101, 5873.2173)(221.05966, 3939.987)(243.04167, 1281.3179)
oleamide	4114487	4630692	3857600	3621789	2934738	1859389	3846047	4022286	2081049	2157475	2723742	4280910	3825167	4461544	3653381	5571181	3273799	3804065	3874704	3971470	28.01	(282.27936, 149878.6)(283.2817, 29488.137)(284.2895, 5098.643)(307.77176, 2051.401)(291.2672, 3455.1973)
L-ithreo/i-sphinganine	42331164	30173368	12933830	19138146	17253514	30462048	30721044	14091873	17569352	23260196	15619018	18270708	20536868	1	3570320	1	1	35950464	30918784	40710780	29.371	(303.30435, 749.5467)(284.2955, 736267.3)(285.2985, 142329.69)(286.30133, 13249.522)(287.3041, 861.13904)(325.29196, 190828.23)(326.29504, 46938.11)(310.93237, 1643.7101)
ip/i-nitrophenyl-&beta;-D-xylopyranoside	403442	71989	528765	193089	86327	109053	76226	79560	1	48356	27983	17480	14946	25432	13281	18177	14364	34827	1	1	1.202	(272.29565, 6035.215)(273.67587, 476.39005)(274.0778, 133.92)(275.75317, 20670.184)(273.0759, 1070.34)(255.7385, 554.63)(256.07483, 390.28998)(295.06317, 52257.785)(296.06424, 6325.6377)(297.0672, 1922.1187)(276.04922, 2265.1628)(277.0471, 185.79)
serotonin	1	255973	343730	220127	243531	247825	255851	165818	188343	1	1	1	1	1	217169	174462	1	1	185278	1	5.339	(177.50436, 1101.9799)(159.18211, 9709.089)(160.18584, 2164.701)(180.44951, 861.0988)(183.1239, 597.17)(162.10333, 3546.7102)(201.69873, 935.078)(182.08209, 1206.0125)
ammeline	43745	17769	72583	52320	55393	36080	75000	1	21003	46139	458155	492730	460234	628995	288147	666226	584832	507104	479161	585920	3.772	(127.049545, 9324.354)(128.05533, 351.3375)(153.71002, 1361.306)(155.04675, 1995.0698)(134.02817, 705.578)
(11Z,14Z)-icosa-11,14-dienoyl-CoA	97536	1	62859	53495	57536	113783	68550	80996	76193	112657	1	1	1	1	1	1	1	1	1	1	28.843	(1036.2222, 469.49225)(1037.3357, 2680.8726)(1038.3376, 984.54)(1042.3342, 373.71713)(1036.3324, 1057.24)(1058.6605, 324.01553)(1059.3113, 118.88)
UDP-iN/i-acetylmuramoyl-L-alanyl--D-glutamate	1	86840	71214	58721	1	49678	1	47955	48573	46047	1	1	1	1	1	1	1	1	1	1	10.84	(857.14264, 2394.4543)(858.14685, 552.9029)(880.1295, 515.9071)
phylloquinone	285108	193552	122818	121128	146975	120590	95763	1	1	227220	1	1	1	1	1	1	1	1	1	1	28.719	(451.3547, 2514.4214)(456.3669, 11877.28)(436.34595, 1950.655)(437.3546, 1349.64)(435.35703, 3168.5586)(437.3539, 320.16333)(473.3401, 2737.4475)(474.3432, 793.115)(475.34198, 174.67749)(455.70615, 3401.5674)
3,7-dimethylquercetagetin	3518308	3074291	2031647	2224764	2626162	1810774	1455878	1798186	1653279	1423917	1	1	1	1	1	1	1	1	1	1	10.655	(329.06543, 91263.875)(330.0686, 15564.078)(331.07077, 2132.4092)(355.06287, 5528.336)(356.06552, 675.695)
iN/i-guanyl-1,7-diaminoheptane	796427	609481	262451	285935	298202	418711	626228	282903	236764	346257	290765	681543	410919	1	1	99820	127106	758405	512108	1858472	11.669	(174.18517, 26963.05)(175.18877, 2717.2026)(176.1915, 481.32)
aloesin	222577	207962	199122	1	210962	125688	113547	1	127766	97981	1	1	1	1	1	1	1	1	1	1	11.419	(416.10522, 6629.2676)(417.1077, 926.37494)(398.0939, 3332.6672)(399.09668, 313.22333)
1-octadecanoyl-sn-glycerol 3-phosphate	1050362	840113	817365	143906	1089006	600755	646245	216547	809400	914776	1	909567	698859	1	673189	671080	824078	670393	709509	1170472	18.4331	(437.2683, 23132.15)(438.60455, 16875.684)(438.27127, 7365.748)(419.2561, 22763.648)(420.25995, 6702.5337)(421.25986, 958.68005)(442.23828, 1138.8717)
(+)-isopimara-7,15-diene	1	31953	36835	51819	23157	35101	48311	30226	28953	33166	33840	1	41001	47056	40266	1	31750	33430	37229	42245	21.109	(274.2549, 5658.843)(275.25845, 562.89496)(273.26068, 5566.2305)(297.71506, 20299.545)(299.05154, 2164.62)(299.25543, 879.67505)
hydroxymethylpyrimidine	663399	564842	480803	191653	996116	647891	1	1	1	235494	1	1	1	1	1	1	1	1	1	1	6.586	(141.36533, 4681.5986)(144.0854, 533.32)(121.06249, 43383.434)(122.06751, 5261.8413)(140.0806, 3609.6746)(124.0749, 250.79)
L-tryptophan	1191433	1152723	1252811	1217362	1341369	1150683	1115765	955843	1085525	1197733	421876	483256	558794	561672	990243	895930	1244927	402656	671252	840272	5.332	(208.10031, 431.27628)(187.08112, 181.1375)(205.09695, 48527.625)(206.10068, 5816.6626)(207.10321, 262.64667)(227.08093, 1055.411)
tetraketide pyrone	1084049	826480	820195	1526731	785083	1150516	1095243	1363518	757974	792572	1470462	1372370	1463020	1511533	816851	1570420	1628217	1528423	1577618	813592	23.234	(223.097, 8551.992)(224.10004, 630.44666)(205.08635, 50152.11)(206.08957, 6362.4946)(225.10994, 665.13336)(210.90828, 2760.774)(211.1097, 5045.64)
icis/i-abscisic alcohol	2160447	2172495	2150786	1517155	2271950	2348365	1	1756040	1666297	1849573	7764295	13017877	9460046	8347070	7715488	5834104	4644156	6918581	1	7745313	20.901	(254.16856, 2572.164)(251.16447, 63753.203)(252.16766, 12039.022)(233.15411, 189958.97)(234.15712, 30695.254)(273.14648, 8164.2134)(274.15024, 1653.5732)
16-hydroxytabersonine	21612	1	36508	1	20926	50327	33216	1	25803	30505	1	1	1	1	1	1	1	1	1	1	12.829	(336.18027, 2851.9114)(337.18405, 409.0886)
isoorientin	45167	45460	29753	24214	33737	19877	20536	25903	19920	16482	1	1	1	1	1	1	1	1	1	1	10.668	(447.09137, 1693.7002)(448.0961, 158.9)(449.10812, 1263042.4)(450.1112, 276551.25)(451.1129, 50495.297)(452.11526, 6803.3125)(453.11765, 383.58752)(431.09668, 79904.71)(432.09995, 17005.137)(433.10223, 3006.116)(434.104, 148.36)(471.08936, 147017.19)(472.09235, 30183.09)(473.09424, 6215.3037)(453.08072, 274.32666)
D-imyo/i-inositol (2,4) bisphosphate	47566	1	70519	55920	112874	44159	83819	30311	77873	91330	38425	33370	25681	28664	45978	22130	29172	25692	24940	15984	1.053	(336.9713, 2575.2)(338.22034, 653.70996)(338.9709, 542.33)(320.9581, 232.36)(336.97064, 3480.767)(337.97253, 1069.1482)(338.9706, 186.86)(319.96875, 229.55)(360.29276, 374.1478)(343.66382, 363.19427)(344.9524, 2485.5002)(345.9557, 326.13333)
(2iZ/i,4iE/i)-2-hydroxyhexa-2,4-dienedioate	79825	90317	52015	53324	110025	117403	1	1	58090	1	50285	1	1	74060	143598	1	69614	74675	88912	64449	1.599	(157.01297, 895.39185)(139.0029, 3665.6108)(140.0073, 213.85)(178.99292, 1488.4657)
ient/i-7&alpha;-hydroxykaur-16-en-19-oate	704634	576304	715012	603298	746575	837364	735670	472043	450921	613460	537966	580577	1	510970	454610	1	561096	424843	468768	808493	19.388	(317.26495, 5789.2173)(318.58875, 1216.955)(299.20026, 22783.512)(300.2035, 6417.5977)(301.21185, 672.1275)(321.33722, 1187.7255)(322.95935, 2832.3955)(301.21265, 1429.7399)(340.20236, 1061.7109)(322.38165, 2391.2676)(326.2059, 2944.79)(327.2004, 8030.23)
protopine	131946	125490	141777	151843	168022	111948	153758	192241	161596	151828	414709	339631	607468	517317	563636	581549	806344	627354	808614	592252	4.9385	(356.1329, 3488.952)(357.13336, 1103.036)(335.1134, 18847.953)(336.11246, 4697.8906)(337.11185, 893.7117)(355.13998, 257.1025)(337.49072, 1562.9117)(338.1247, 6501.0195)(339.12802, 514.272)(377.57004, 1336.6544)(378.11758, 7106.7856)(379.1203, 1350.1078)(359.11017, 910.6029)(360.10715, 3560.0945)(361.11035, 131.18799)
menaquinol-i8/i	1	1	1	1	28261	67759	110502	75536	65512	86800	1	98872	64804	1	1	65070	16993	68989	1	22523	29.511	(723.5827, 994.30206)(724.5866, 440.43332)(700.554, 1718.5878)(723.5837, 2295.73)(724.5873, 1185.47)(742.2243, 155.81223)(742.5493, 443.52335)
2-iO/i-acetyl-3-iO/i-itrans/i-coutarate	38873	1	59984	48864	180390	35063	59706	20507	60388	127654	94126	89526	89891	59589	110460	44562	72014	55431	1	13659	1.2	(339.17047, 3859.8086)(340.0541, 151.12)(318.0402, 226.79)(338.72797, 1690.4283)(339.0603, 4340.8047)(340.0669, 615.635)(321.70227, 1814.246)(361.04282, 1730.1342)(341.0247, 1979.8412)(342.01407, 548.6225)(343.01843, 309.995)
ubiquinone-i8/i	158181	175328	171585	179239	163065	171626	149148	161388	157891	149349	166117	232080	174441	167769	156466	177341	181467	168760	179708	181443	26.237	(752.5606, 11591.805)(753.56305, 5136.02)(754.55536, 122.496666)(732.5437, 10738.911)(733.5466, 5742.677)(734.5455, 1720.6)
3-iO/i-&beta;-D-glucosyl-esculetin	286793	264427	263550	232428	276587	386411	250178	226529	258188	200793	220459	82685	130336	132807	100134	135861	73571	274317	102391	120897	1.182	(342.75473, 2485.8113)(345.09503, 411.27)(344.09146, 3960.7725)(346.0969, 139.87)(323.07397, 7927.7407)(324.07672, 815.51697)(325.07428, 430.58124)(363.06845, 2125.444)(364.07135, 238.8)(345.41086, 783.3245)(349.0715, 658.88)
hyodeoxycholate	1	10605660	1	9926081	9467113	8991872	1	10868554	10559352	8639755	1	1	9495427	7718607	9668364	1	8332003	7732865	7827377	8601096	22.013	(391.28372, 95878.07)(392.28696, 24554.4)(393.28986, 4470.6577)(373.2705, 51.628185)(374.2795, 142.0)(374.28558, 102.538)(376.2845, 30.31)(414.2718, 2490.0637)(415.26, 27.73)(399.26926, 3406.2778)(400.56592, 627.81)(401.2812, 924.5)
stearoyl-CoA	66432	65517	69535	55158	64863	78464	58601	67833	54427	73701	1	1	1	1	1	1	1	1	1	1	29.224	(1029.8383, 577.86505)(1031.3369, 3771.816)(1032.336, 1387.942)(1033.3411, 854.19)(1011.3419, 2793.655)(1012.3422, 1600.2513)(1013.3433, 423.22375)(1030.3396, 712.725)(1012.3419, 1825.61)(1013.344, 532.725)(1036.9369, 700.226)(1037.7373, 1253.318)(1038.338, 204.715)
daphnin	286793	264427	263550	232428	276587	386411	250178	226529	258188	200793	220459	82685	130336	132807	100134	135861	73571	274317	102391	120897	1.182	(342.75473, 2485.8113)(345.09503, 411.27)(344.09146, 3960.7725)(346.0969, 139.87)(323.07397, 7927.7407)(324.07672, 815.51697)(325.07428, 430.58124)(363.06845, 2125.444)(364.07135, 238.8)(345.41086, 783.3245)(349.0715, 658.88)
1,4-&beta;-D-glucan	863609	628142	770784	659867	903071	912529	841966	532330	790015	880129	107434	166891	130587	85253	139312	81645	91702	150378	84430	66203	1.137	(652.2295, 369.97336)(652.2321, 349.10666)(689.2094, 18239.959)(690.21277, 4479.96)(691.21454, 1580.8046)(673.2139, 146.32)
dalpatein	114868	121876	108492	1	135560	67218	1	1	1	1	1	1	1	1	1	1	1	1	1	1	10.37	(325.07025, 3305.9102)(326.07324, 387.60336)(365.0651, 2817.358)(366.068, 284.815)
methyleugenol	1	1253524	1213743	1184109	1162602	903686	1063336	1	1	1182379	1383628	1065508	1210575	1083646	1417922	1216857	1372753	1227468	1407214	1075670	12.469	(180.10626, 970.42004)(165.10258, 185.40166)(179.2262, 3127.3699)(180.10686, 463.06912)(161.09703, 14093.792)(203.59625, 155.39499)(183.07826, 37264.48)(184.14091, 2335.1462)(185.08203, 108.371544)
4-coumaryl-CoA	1	1	1	1	67093	115844	103546	1	75856	71749	1	1	1	1	1	1	1	1	1	1	26.85	(914.09534, 3595.446)(915.0913, 302.338)(916.0937, 177.11499)
10-methyl-5,6,7,8-tetrahydropteroylglutamate	199693	171804	204267	140833	238314	194727	193222	132738	182597	155637	1	1	1	1	1	1	1	1	1	1	7.755	(439.15656, 8511.038)(440.16, 1479.4719)(483.16376, 1595.4569)(467.16846, 1509.62)
raffinose	534641	411693	571469	507428	669269	650226	681017	380643	598338	679347	373565	293042	480115	454406	443229	510330	477891	456202	449296	444824	1.137	(505.17572, 2677.9314)(506.17938, 598.14)(487.16592, 1016.09094)(489.50003, 146.42)(491.1764, 725.75)(487.16473, 1757.4202)(527.1571, 18955.19)(528.1598, 3675.524)(529.1601, 722.00354)(510.32056, 562.67914)
lacinilene C	522992	1	655036	498157	707336	554577	721531	402939	490927	398009	1	1	1	1	1	1	1	1	1	1	14.171	(247.13284, 22796.09)(248.13788, 7421.0317)(229.12283, 8080.268)(230.12717, 950.3478)(231.12099, 295.82333)
salutaridine	50960	76731	120514	348127	97557	328760	320114	1	189500	1	1	1	1	1	1	1	1	1	1	1	1.908	(331.16302, 955.88)(310.14, 2111.551)(332.3705, 815.518)(312.9048, 1384.425)(315.16702, 2039.5299)(355.1541, 243.905)(333.1369, 20991.477)(334.712, 1419.4015)(335.1423, 304.58002)
quercetin 3-iO/i-(3',6\-iO/i-di-ip/i-coumaroyl)-glucoside	187606	128828	129638	1	123585	103748	124721	72578	1	1	1	1	1	1	1	1	1	1	1	1	12.763	(762.7543, 157917.27)(763.1845, 293020.06)(779.15326, 5447.0312)(780.1567, 1983.8699)(781.15826, 491.52)(767.15967, 166.805)
D-fucose	34896	1	37846	22325	23170	28690	8327	9785	13569	18214	55853	99763	125789	88778	85246	36527	109881	42739	118546	33017	1.136	(166.12764, 4407.9126)(167.07498, 5112.1143)(168.0758, 569.31)(148.06065, 43661.855)(149.06352, 802.776)(165.07684, 2063.558)(166.0724, 4998.72)(151.67717, 403.84198)(152.0792, 359.73)(187.05952, 424.3933)(170.04837, 3842.912)
itrans/i-4-hydroxy-L-proline	894806	1668064	1	1	1207948	1607722	1423233	2276291	47639	1	1	1322599	1	1523566	1	1764602	1	1704350	1	835876	1.733	(134.06366, 432.3825)(117.05581, 643.0745)(132.42955, 11615.959)(133.06596, 1464.03)(134.06093, 249.2475)(114.05547, 17812.74)(115.056274, 3638.415)(154.04927, 1102.1089)(136.03726, 2179.55)
5-methyl-tetrahydropteroyl-&alpha;-glutamylglutamate	79390	96793	97295	47910	68910	139690	113818	56563	102028	67110	1	1	1	1	1	1	1	1	1	1	28.591	(585.20984, 4307.2817)(586.21265, 1202.689)(573.21716, 4908.918)(574.22, 1518.29)
(7iR/i)-7 aminocephalosporanate	108720	93435	123005	1	66651	92540	105120	40907	77891	1	1	1	1	27906	1	1	1	14893	22472	1	1.649	(275.38358, 1275.77)(256.5779, 349.89816)(259.0387, 1274.799)(273.05457, 2808.3723)(274.053, 119.013336)(279.0244, 67.71)
(iE/i)-geranylacetone	344199	294096	300030	267369	423614	207961	325255	343364	278474	233666	258862	378550	442289	443747	273178	389478	286896	285633	351400	345759	18.398	(195.17378, 4115.9795)(196.17448, 236.20438)(177.16388, 10734.803)(178.16428, 1835.5774)(217.1584, 3140.1394)(218.1618, 305.8625)(199.14532, 2667.897)
6-hydroxy-allocryptopine	41719	41495	39545	1	1	39255	20886	1	18160	13688	1	1150325	2070303	1548162	1097856	475482	1127404	1180933	1831846	562321	8.19082	(386.8186, 209.63335)(367.14288, 26723.11)(368.14835, 7295.5327)(369.14954, 1511.1478)(373.1681, 754.34)(411.15216, 749.10004)(395.1477, 178.62)
itrans/i-zeatin riboside monophosphate	83472	80201	66753	49852	85745	68970	72743	64586	66131	70084	18609	19373	1	1	1	1	1	9868	1	1	1.172	(411.09537, 3453.414)(412.10107, 688.41547)(413.09604, 417.76752)(453.10083, 1845.6167)(437.0892, 1131.255)
ient/i-sandaracopimaradiene	1	31953	36835	51819	23157	35101	48311	30226	28953	33166	33840	1	41001	47056	40266	1	31750	33430	37229	42245	21.109	(274.2549, 5658.843)(275.25845, 562.89496)(273.26068, 5566.2305)(297.71506, 20299.545)(299.05154, 2164.62)(299.25543, 879.67505)
2-tridecanone	1	153723	151986	97880	90991	130776	1	109539	68492	117787	86255	1	58024	1	76624	1	1	52491	1	1	23.409	(201.20418, 2762.2078)(221.18813, 7811.9766)(222.18855, 316.0142)(203.17906, 2326.6758)
2-phenylethyl 6-iO/i-&beta;-iD/i-xylopyranosyl-&beta;-iD/i-glucopyranoside	215045	188608	222376	149228	258352	213569	211808	149238	202411	163837	1	1	1	1	1	1	1	1	1	1	7.75	(399.16425, 660.951)(439.15656, 8523.081)(440.16, 1479.896)
4&beta;-hydroxymethyl-4&alpha;-methyl-5&alpha;-cholest-7-en-3&beta;-ol	1	1	2677003	2132951	1	2120276	2030110	1798985	17893168	5696089	20179898	5659312	3601097	1727144	1578814	2275952	2430982	1427086	2781043	1	25.694	(430.37582, 288115.8)(431.37827, 44512.992)(432.37607, 4977.382)(433.3837, 339.86)(412.36575, 1343.1217)(413.36243, 205.40668)(437.0288, 510.25748)(455.04193, 617.5255)(455.3831, 738.4)(435.35858, 18166.207)(436.35883, 5605.4595)(437.36053, 1512.2156)
shisonin	51354840	37161908	32478156	27862976	38937568	25388826	28336028	30439892	24393920	25424518	1	1	1	1	1	1	1	1	1	1	11.362	(756.18286, 156.97333)(739.1854, 242.49251)(757.1978, 968599.6)(758.2013, 367322.72)(759.2043, 97736.84)(760.2083, 19168.672)(761.2085, 3210.872)(739.1862, 639.1825)(779.17944, 349740.47)(780.1821, 129912.42)(781.1841, 32804.586)(764.1873, 450.31)
(i22R,23R/i)-28-homocastasterone 22-O-sulfate	8577587	6700787	8579903	7091345	8841937	10050279	8931545	5374167	5108341	7213922	6385257	7091448	5339585	6303721	5106169	4991835	6342865	5058844	5407053	9455421	19.386	(543.312, 23168.588)(544.3154, 7272.2236)(545.31934, 1042.1699)(559.32587, 44681.33)(560.3291, 15330.589)(561.3323, 3211.722)(540.3196, 1311.935)(581.3086, 334014.72)(582.31146, 109870.266)(583.31555, 24487.145)
carbidopa	171912	118334	173096	142908	212762	141025	168073	1	137621	145330	88280	96072	94504	112094	92960	77209	96522	146899	99663	1	1.233	(228.90178, 1764.4102)(230.1049, 1324.73)(210.3411, 1158.5082)(212.49399, 2055.9893)(213.09613, 4281.943)(227.10362, 4352.136)(228.10132, 344.0643)(211.09673, 415.715)(252.0921, 101.96)(233.08215, 700.05)
(iS/i)-3-hydroxy-3-methylglutaryl-CoA	130209	106458	102338	106862	110935	118925	104195	108608	118463	125335	1	1	1	1	1	1	1	1	1	1	27.548	(911.09735, 3739.47)(912.0939, 2241.897)(913.0968, 130.95)
5-[[4-methoxy-3-(phenylmethoxy)phenyl]methyl]-2,4-pyrimidinediamine	1138224	961662	1084346	907000	1287906	955724	840326	895016	971824	1028572	1	1	1	1	1	1	1	1	1	1	7.423	(342.1766, 169.43167)(320.16122, 505.9543)(341.13806, 46278.363)(342.1413, 10096.623)(343.14545, 1187.0449)(344.1346, 157.2)
dipicolinate	1	1	46626	1	1	42420	38472	51945	1	1	29888	1	1	17117	19999	1	27429	1	22661	16702	0.982	(167.01266, 302.51443)(146.99438, 2045.428)(167.0186, 2044.59)
D-proline	2362304	2770263	2295268	2229680	2391649	2263962	2143149	2215217	1841267	2372196	5130392	4439172	6815803	4852742	5884441	4745808	1	3617077	8975680	3918712	1.261	(116.07067, 105912.57)(117.0721, 6116.5127)(118.06737, 489.41602)(138.4553, 14774.794)(139.65498, 677.802)
sterculate	772697	729662	1092981	856148	804871	894072	762573	828057	705243	964325	229011	197670	157061	442892	1	333094	183666	1	173007	268189	27.9832	(293.24716, 26285.193)(294.25055, 5344.347)(295.25687, 1232.9867)(275.65393, 395.995)(295.25995, 2482.314)(299.2686, 269.47)(277.2513, 2526.7324)(278.24808, 3585.513)(318.89328, 1468.5365)(319.24634, 1859.9634)(299.2341, 126.48)
phenyllactate	1	307995	1	1	368207	202728	244021	186641	257139	255143	219892	1	201628	269698	1	188805	235491	1	1	195480	1.687	(165.05496, 10122.134)(166.05507, 1441.1561)(147.04367, 2706.0764)(168.06534, 12850.466)(150.05817, 72953.91)(151.06, 7303.7197)(153.06474, 2943.533)(173.04199, 296.91748)
dammarenediol II	1	708270	1	1540698	1	528972	193409	1	423985	208039	499978	233919	1	1	1	339640	1	1	1	391831	26.491	(444.40198, 608.06)(427.3872, 24346.855)(428.38928, 8377.609)(447.4154, 188.54)(468.38788, 18383.945)(469.389, 5635.4937)(470.3955, 977.7334)(450.98285, 2218.123)(452.7186, 2864.09)(454.05533, 106.723335)
&alpha;-D-galacturonate 1-phosphate	23256	30594	35549	24963	36736	23539	32765	54697	27353	20535	10749	13371	7905	43332	8468	1	16742	26512	8073	30872	1.081	(272.8072, 672.7382)(252.97319, 1132.4952)(273.28262, 989.41425)(258.99747, 55413.453)(278.39786, 363.3586)
9,10,18-trihydroxystearate	1	1	1	1454152	1518495	1508589	1297021	1494797	1300800	1479159	1521873	1521431	1610496	1413567	1474636	1685275	1569828	1475342	1758101	1530859	23.861	(331.24762, 39650.32)(332.2515, 8753.183)(333.24957, 1580.7599)(334.24564, 93.90334)(313.23608, 2677.2217)(314.2341, 100.88)(315.2327, 220.04)(332.2586, 379.64)(316.1221, 1405.7054)(357.18588, 22315.594)(358.18774, 6416.87)(359.1903, 943.8682)(359.2501, 637.58)(338.3568, 2140.1602)(339.48306, 2960.95)(339.73358, 3441.72)
&alpha;-tocotrienol	226345	245795	189374	176029	163200	101288	170849	162778	127046	110650	1	1	1	1	323801	423735	426101	345383	1	490219	26.007	(424.83414, 1163.7)(426.3405, 637.64)(409.58698, 1087.4976)(425.3401, 2369.51)(426.34555, 541.77)(407.3343, 4216.9546)(408.33844, 514.38214)(409.3445, 225.62)(453.05283, 3926.5708)(453.3376, 4013.31)(429.3145, 6875.772)(430.3112, 2050.8347)(431.30515, 349.75333)
D-alanyl-D-lactate	1	483535	1283465	1047663	1487181	1065726	2039665	719983	1894090	1786066	1944598	2511332	2764590	3036407	1	2817435	1	2385590	3950225	2452984	3.432	(164.07559, 804.82)(165.2014, 39506.36)(167.08916, 6068.0444)(144.0656, 71828.4)(145.0683, 4771.8213)(146.07112, 184.76776)(188.40332, 1229.5858)(189.0721, 2725.39)(166.99101, 1199.1465)(170.0563, 3789.88)
eugenyl 6-iO/i-&beta;-iD/i-xylopyranosyl-&beta;-iD/i-glucopyranoside	54940	40075	44951	19823	38047	48838	1	1	1	1	1	1	1	1	1	1	1	1	1	1	14.27	(441.17227, 2340.5334)(442.1766, 331.26)(481.16995, 331.2667)
1,2-dipalmitoylglycerol	1	1	1669056	532769	638179	411651	284376	265091	1026141	904095	1229330	2167767	1686848	581165	1358291	5228483	4957129	4016985	3601507	2265768	29.0349	(551.3231, 1079.0582)(552.25305, 608.04004)(553.50616, 26.1)(575.5322, 28.75)(551.5016, 1984.815)(552.5047, 270.0)(591.4964, 9710.536)(592.49994, 3849.9514)(593.5072, 620.41797)(594.5099, 59.654003)(573.4859, 6137.7544)(574.4878, 4307.891)
3-cyano-L-alanine	110923	93434	1	107705	106799	82921	68445	69347	76575	98495	1	144034	1	1	1	1	1	1	1	1	1.253	(113.03461, 4004.086)(117.95027, 200.921)(118.0507, 376.2)(100.039856, 817.155)(136.58144, 414.6967)
indole-5,6-quinone	477511	491112	607277	499784	537063	532503	526478	538426	471019	548266	317906	1	370640	485745	476851	448081	443130	480150	328172	498283	0.988	(147.03157, 455.98724)(129.02168, 17017.771)(130.02046, 666.4548)(151.04765, 6142.6562)(134.37396, 559.8367)(154.76848, 288.6783)
kaempferide	520724	1	1	265967	443583	299789	245559	292239	239650	231377	1	1	1	1	1	1	1	1	1	1	10.639	(299.05496, 14133.633)(300.0596, 2839.0903)(301.06494, 228.93)(325.0499, 114.56)
dihydrolipoamide	274933	745590	828968	434122	746559	906414	722950	934245	567479	709744	97796	113137	153237	135705	256486	153724	191326	131120	212701	201436	1.792	(210.47266, 3178.772)(210.87192, 2579.898)(209.08492, 1932.3949)(190.07185, 2325.7156)(231.56381, 4961.7085)(212.05371, 9035.455)(213.05728, 861.09216)
icis/i-4-hydroxy-D-proline	894806	1668064	1	1	1207948	1607722	1423233	2276291	47639	1	1	1322599	1	1523566	1	1764602	1	1704350	1	835876	1.733	(134.06366, 432.3825)(117.05581, 643.0745)(132.42955, 11615.959)(133.06596, 1464.03)(134.06093, 249.2475)(114.05547, 17812.74)(115.056274, 3638.415)(154.04927, 1102.1089)(136.03726, 2179.55)
1-16:0-2-lysophosphatidylcholine	982421	1128784	859591	1430487	1038382	698364	688354	600387	724382	647387	2952495	3250429	4393984	3113926	2198718	2374160	2557020	2042077	4429817	2162705	26.793	(477.31714, 4808.3477)(478.3202, 5468.72)(479.325, 1270.52)(496.33905, 83538.086)(497.34238, 21094.477)(498.34546, 3532.3262)(499.35107, 746.7209)(480.28375, 5133.5845)(481.28546, 1181.2834)(483.54825, 1420.654)(484.3516, 632.14)(518.4237, 1816.0865)(519.5094, 537.6064)(503.98703, 505.34085)(506.04623, 1320.4615)(506.3333, 1822.3)
(9Z)-12-oxo-dodec-9-enoate	5520098	6287540	6654455	4768439	1	8338061	7565531	6644561	6325757	7393099	2960673	1819333	3187629	3992241	2483932	1447636	1	1	3204193	2139328	15.517	(211.13322, 108646.12)(212.13594, 14995.978)(213.136, 428.32)(193.12335, 26068.857)(194.1217, 11089.48)(195.1219, 3983.59)(213.14444, 5863.6553)(214.14517, 345.43716)(199.14241, 1591.2164)(236.12955, 72.535)(217.89543, 1880.8987)(218.1192, 92.6)
6-methylthiohexylhydroximoyl-glutathione	100868	121755	125673	85505	107123	96098	77037	92357	89531	102790	1	1	1	1	1	1	1	1	1	1	27.377	(447.13574, 4966.072)(448.13898, 642.773)
a 4'-methoxyisoflavone	1	13996	24858	1	18316	39357	36352	1	16536	13157	139870	130480	82901	88205	88462	125840	162359	93696	135775	199053	1.223	(254.0832, 721.26154)(234.06633, 3231.3657)(235.0692, 471.78574)(236.30145, 2381.371)(240.09016, 460.31998)(275.56943, 357.84)(257.55713, 512.1369)(260.40005, 514.9033)(262.07016, 1956.9751)
aureusidin	77859	56435	85186	54770	79967	77983	80628	66311	78838	82554	39470	19146	45692	92553	76415	57642	54068	70528	51546	81480	0.99	(267.28073, 679.0293)(268.03268, 227.29668)(312.043, 152.56)(271.37805, 308.00778)(286.04495, 2614.798)(287.04602, 591.0725)(291.0198, 2452.1853)(292.52518, 891.52155)(295.0322, 337.56)
phenanthrene-ring	239149	188463	246673	201776	231968	268936	234800	146535	136122	1	192354	201404	144093	1	156408	158325	192878	136171	154264	284008	19.388	(178.0785, 4388.887)(179.08551, 6885.7686)(180.0947, 1933.39)
&alpha;1,6-D mannobiose	1958928	2295003	1875733	1967811	1835854	2337056	3083966	1738596	2147666	2321934	895189	605702	1133256	1155007	1071883	1222407	1372963	1309996	1156153	1130162	1.142	(342.61847, 937.1606)(325.68478, 4339.85)(343.37277, 3646.6643)(325.11328, 5747.078)(326.1237, 1125.9329)(365.10477, 46802.6)(366.10895, 6118.493)(367.10852, 1160.7625)(368.121, 154.42)(347.45676, 1399.2963)(348.09283, 197.74)
heme id/i	61895	56969	51438	37591	1	30005	19037	15471	30675	26384	1	1	1	1	1	1	1	1	1	1	11.417	(647.15814, 8721.618)(648.16125, 2311.3643)(649.16296, 435.52753)(653.1861, 1409.2156)(654.1907, 224.47333)(634.8443, 1106.3467)(635.6752, 2343.72)(636.1802, 549.34)(637.17114, 2395.885)
&epsilon;,&epsilon;-carotene-3-diol	1	1	21410	1	1	81229	1	1	10246	75008	33427	1	34734	100910	70373	38173	25708	1	1	81186	29.92	(552.4264, 6271.7397)(553.4291, 658.52997)(535.09235, 7694.9165)(535.43604, 2424.0862)(540.69324, 4785.325)(541.4482, 1850.9867)(578.43256, 7451.281)(579.4327, 2859.6494)(559.0209, 3168.63)(559.7545, 2193.4368)
2-amino-4,6-dinitrotoluene	300793	364021	266059	307635	318342	291166	221142	340296	282550	344871	326735	292688	409805	237935	245447	356104	332117	308158	281818	317205	23.214	(181.04959, 22927.574)(182.05344, 1983.3112)
L-ethionine	459556	489746	591136	464927	453042	455351	437388	361359	484844	397955	1223054	1590584	1958924	1694727	1605739	1109245	1592595	890163	1921436	961376	1.127	(167.3158, 1986.1849)(149.90633, 8510.975)(164.07436, 32907.23)(165.12874, 2360.8276)(166.07185, 3641.5532)(148.0606, 38625.15)(149.0635, 845.6967)(188.05481, 601.70667)(171.04669, 622.0927)(173.0448, 101.64)
paraxanthine	2939662	2706034	1823865	2910906	2692852	2609970	2626813	3475732	2673528	2680579	2875298	3433011	3278662	3420395	2223282	2163969	2367818	3678022	2983208	2755254	1.138	(181.6986, 194.86104)(182.0668, 80.6)(182.9669, 7623.462)(163.05997, 3289.3628)(203.0531, 79310.92)(204.05643, 4891.4863)(205.0606, 359.66833)(185.3769, 123.136665)(186.044, 80.34)
thymine	61347	55191	61312	46204	59096	96429	76737	71818	60958	48974	488182	116801	463399	629025	90381	727300	612892	526431	485834	582567	3.092	(130.04997, 34353.62)(131.05344, 3769.09)(127.049805, 8561.755)(128.0555, 368.97144)(111.04434, 364.94226)(152.21509, 867.0694)(153.04128, 615.3383)(134.0278, 637.0186)
O-ureidohomoserine	164535	108223	17349	159999	19918	161644	36896	13602	1	1	1	90819	1	1	1	1	62784	118432	95454	40383	10.049	(159.06558, 10055.003)(160.07077, 493.57916)(161.0615, 327.23)(180.75319, 1207.9426)(181.08646, 1273.275)
methylacrylyl-CoA	221317	194699	169750	168596	180156	123068	281846	131038	146919	136772	119993	89681	141764	199190	159582	109856	198479	95773	273276	189082	29.429	(835.12024, 254.33902)(858.09717, 2826.9487)(859.1005, 141.81)(836.0846, 4645.242)(837.08734, 358.69778)
iN/i-(3-acetamidopropyl)-4-aminobutanal	1177977	1107877	1461253	917780	1320870	1056820	1536675	566242	1205031	745235	332046	407309	429396	282134	364398	154905	238467	200645	348849	164470	9.429	(169.13339, 36815.984)(170.13565, 3673.4949)(171.14062, 296.86996)(212.08688, 6745.032)(213.4752, 2204.7632)(214.14474, 355.39502)(193.12459, 6377.8193)
coronatine	107675	105101	100987	1	115486	160247	151683	86236	93292	86094	1	1	1	1	1	1	1	1	1	1	16.59	(323.18524, 3845.9922)(304.67215, 3897.24)(305.1737, 3961.37)(305.67548, 1686.09)(341.1599, 1729.36)(323.1488, 4852.053)
solasodine	9272383	1161209	9939705	1	1	2535716	7768653	3750227	3276706	2202395	1	4880667	1	2433843	1	1	1	1	1	5316524	29.726	(421.36307, 1089.6437)(400.34122, 3069.3538)(402.71545, 1154.7391)(403.35574, 3260.8657)(442.73795, 2736.6367)(442.33585, 2158.55)(443.34045, 1972.4099)(419.31503, 166906.14)(420.31818, 44669.332)(421.32227, 8174.86)
D-imyo/i-inositol (1,2,4,5,6)-pentakisphosphate	48591	58192	41957	53481	1	60720	36466	72301	37854	55796	34098	32365	1	1	25362	23683	27994	30842	1	15079	0.995	(570.75256, 1544.178)(573.3845, 3611.987)(574.8343, 4301.1865)(572.2607, 25732.656)(573.8368, 12565.747)(574.8343, 12482.317)(575.8348, 3141.2441)(555.8268, 295.33)(592.8076, 2521.7727)(593.8137, 684.7009)(594.8002, 264.0325)
2-itrans/i,-6-itrans/i-farnesyl monophosphate	50948	1	1	58449	1	72868	50188	56327	1	1	1	1	1	1	1	46397	1	79273	1	1	24.287	(305.1715, 1969.32)(283.14676, 3577.3796)(284.15018, 393.47998)
levopimaric acid	315001	1	276991	241895	306668	354598	305429	1	181467	1	237097	280493	195558	244123	202385	198402	242571	191853	207954	352663	19.388	(301.21286, 1271.9116)(283.2049, 10782.823)(284.20892, 2272.2275)(285.2057, 188.28223)(324.20682, 3549.3652)(306.19556, 662.9941)
2-methoxy-6-(iall-trans/i-octaprenyl)phenol	27418	58493	1	100446	43656	64289	56787	1	1	27177	1	20442	1	31273	33554	35816	28783	1	46910	47625	28.131	(669.40533, 1094.4572)(670.5499, 889.74)(650.8962, 1289.7059)(673.52374, 5825.5938)
2-oxopenta-3,4-dienoate	66802	91389	1	35360	85627	91487	47492	245540	36577	64625	15804	1	1	50655	167052	1	27340	1	1	1	1.599	(111.00859, 4341.184)(112.007164, 237.0677)
L-proline	2362304	2770263	2295268	2229680	2391649	2263962	2143149	2215217	1841267	2372196	5130392	4439172	6815803	4852742	5884441	4745808	1	3617077	8975680	3918712	1.261	(116.07067, 105912.57)(117.0721, 6116.5127)(118.06737, 489.41602)(138.4553, 14774.794)(139.65498, 677.802)
7-hydroxy-2-oxindole-3-acetic-acid	312558	308239	287062	247678	334903	195667	172419	200359	178235	205743	1	1	1	1	1	1	1	1	1	1	4.985	(206.04495, 10650.211)(207.04916, 679.36304)(215.03433, 421.654)
vitexin 2''-O-&beta;-D-glucoside	28533632	25113444	20532156	17052462	24853028	14706676	12420013	9807760	15010134	11636149	1	1	1	1	1	1	1	1	1	1	11.419	(577.15356, 388.735)(595.166, 835244.2)(596.1691, 234506.67)(597.1708, 52181.57)(598.17303, 8359.506)(599.1759, 938.72003)(577.1551, 268.625)(617.1472, 157481.28)(618.15, 43053.297)(619.1518, 9831.486)(621.16223, 139738.73)(622.16473, 23746.18)(603.15045, 447.29834)
2,3-diphospho-D-glycerate	66597	55160	55680	42413	50264	40458	38821	27950	33883	43280	13731	15438	9770	1	1	1	1	1	1	1	1.074	(264.62222, 573.5085)(265.53094, 905.29803)(265.93243, 1503.7676)(245.9166, 1796.02)(261.92804, 2054.9678)(262.93164, 869.745)(245.91974, 1149.1733)(283.90695, 747.0554)(284.90073, 532.9611)
methyl gibberellin Asub34/sub	1214425	1232211	1193107	963193	1062433	1005446	894008	810504	964776	1029255	1	1	1	1	1	1	1	1	1	1	27.374	(363.1833, 849.63605)(347.1798, 118.59)(385.16568, 47510.8)(386.1691, 9425.511)(387.17157, 1106.4271)(370.165, 430.65253)
glycyrrhetaldehyde	1	119536	1	1	115852	115434	99853	121413	1	98134	1	1	1	2541851	1004060	1083926	114940	8801709	7818466	2335023	28.4524	(454.34665, 915.74335)(455.3378, 126.8)(437.94058, 2709.1958)(438.94257, 2688.434)(439.3426, 2130.815)(457.07437, 648.2972)(437.59146, 67504.914)(438.48898, 23861.193)(439.34735, 11798.109)(440.3557, 1824.72)
4-hydroxy-itrans/i-8-sphingenine	541771	9604904	540623	1	9700822	12589453	400594	697089	1063840	926435	4048209	2044944	1	4351481	2486979	1	12746650	374287	9642055	4718710	23.779	(316.284, 2920.0178)(317.28693, 458.4606)(298.27628, 4948.724)(299.27475, 697.66437)(318.38876, 716.3818)(319.29636, 1155.315)(300.28934, 8447.684)(301.52808, 1826.7236)(303.67075, 10408.275)(304.29974, 15326.584)(339.2711, 94373.17)(340.27368, 24117.604)(322.40985, 2246.437)(323.60764, 3740.305)
a 6-hydroxypurine nucleotide	68896	61881	37756	41402	44139	62623	66210	42898	29859	50229	16384	63168	35011	1	1	1	1	76747	49918	107904	16.012	(353.6631, 318.05304)(354.0619, 889.91)(371.0369, 3172.7856)(372.0351, 1043.5875)
3-&beta;-D-galactosyl-sn-glycerol	10542259	11066826	8581607	7125220	8814937	9547320	5931444	8916409	7850167	8650048	482072	298833	409126	515321	354986	474082	515618	674922	428144	618270	1.171	(255.40463, 7153.7407)(257.9851, 3513.4375)(258.1094, 5070.28)(237.59187, 1944.7549)(238.59473, 1018.16003)(257.39957, 11806.208)(257.71542, 1370.1051)(239.10333, 850.6677)(241.10574, 1018.80743)(242.10735, 865.2867)(277.09042, 108652.46)(278.09445, 11094.863)(279.09442, 317.2575)(262.53754, 4252.0635)(264.09067, 681.67865)
2,3-bis[(3iR/i)-3-hydroxymyristoyl]-&alpha;-D-glucosaminyl 1-phosphate	1	158847	217432	63710	1	154857	228058	98147	100723	125607	1	1	1	1	1	1	1	1	1	1	15.223	(692.41046, 5300.11)(693.41327, 1809.1149)(694.41736, 286.135)(714.39386, 578.1484)
tylactone	753266	1	1108609	754474	651628	709109	1	660199	658583	935924	847022	1332541	760249	881668	861555	997107	725476	812387	859199	844346	23.842	(397.65768, 1120.5399)(398.28525, 578.99335)(376.53616, 623.57837)(377.26306, 126.485)(396.2851, 2022.1338)(398.28494, 768.3512)(380.45578, 1039.0309)(419.2647, 212.49571)(399.25095, 37981.668)(400.25488, 10707.854)
&alpha;-3',4'-anhydrovinblastine	1209278	1860052	1410776	909982	2748743	426316	383924	1521367	627059	1631181	1	1	1	1	1	1	1	1	1	1	5.618	(817.41125, 27254.682)(818.41345, 6745.716)(819.4157, 1183.9572)
CDP-4-dehydro-3,6-dideoxy-D-glucose	35582	29230	33728	1	34470	27327	20891	25279	25226	19679	1	1	1	1	1	1	1	1	1	1	10.66	(529.04663, 1717.8611)(533.05927, 2897.528)(534.06305, 298.82666)(555.04083, 2190.0513)
kaempferol 7-iO/i-glucoside	45167	45460	29753	24214	33737	19877	20536	25903	19920	16482	1	1	1	1	1	1	1	1	1	1	10.668	(447.09137, 1693.7002)(448.0961, 158.9)(449.10812, 1263042.4)(450.1112, 276551.25)(451.1129, 50495.297)(452.11526, 6803.3125)(453.11765, 383.58752)(431.09668, 79904.71)(432.09995, 17005.137)(433.10223, 3006.116)(434.104, 148.36)(471.08936, 147017.19)(472.09235, 30183.09)(473.09424, 6215.3037)(453.08072, 274.32666)
(7Z,10Z,13Z,16Z,19Z)-docosapentaenoyl-CoA	52497	52585	71049	40637	38992	64936	93855	1	43629	43546	1	1	1	1	1	1	1	1	1	1	28.765	(1058.2004, 445.44254)(1060.8359, 818.165)(1059.834, 391.835)(1098.315, 1348.199)(1099.3186, 1368.1187)
gypsogenate-28-beta-D-glucoside	223500	207366	1	1	173835	160854	107983	129301	109368	109878	1	1	1	1	1	1	1	1	1	1	25.482	(629.3702, 5740.574)(630.37384, 1741.0737)(672.879, 731.0087)(673.3775, 1939.7526)(674.3805, 119.11)(654.36957, 2529.255)(655.36664, 6212.1885)(656.36975, 1773.7849)
indole-3-propanoate	3877590	3723479	3641740	3811969	4238872	3498679	3497937	3027523	3365884	3628265	1315387	1469451	1699070	1686222	2948233	2781068	3796995	1347434	2052787	2559695	5.326	(188.07082, 136355.23)(189.07423, 18547.469)(190.0783, 1247.229)(170.06122, 4874.5713)(171.06512, 701.16797)(192.58725, 142.01001)(173.07579, 1165.2032)
indole-3-acetyl-glutamate	127136	179124	193883	75817	114945	151553	1	1	1	1	1	1	1	1	1	1	1	1	1	8791	1.506	(302.08795, 2092.6501)(303.1014, 79.04)(286.51306, 1970.2343)(287.08734, 1298.475)(288.088, 1710.6718)(289.0897, 2332.5833)(286.0932, 6842.19)(287.0923, 737.98)(326.08008, 158.94)(309.07483, 428.26334)
dopaquinone	75076	110089	126338	67939	104620	357064	79655	67541	101196	185539	29626	1	57252	19299	18882	114107	35225	121879	69473	1	4.03535	(197.05493, 1530.115)(181.05151, 2374.268)(196.06064, 2376.973)(197.05536, 350.54)(178.86449, 3009.2363)(179.05885, 902.15)(202.03908, 199.05286)
2-heptyl-3-hydroxy-4(1iH/i)-quinolone	828832	446885	296155	274151	196510	494184	555740	243386	322524	352317	1	1	1	1	131265	94232	114019	538999	254939	609301	10.218	(261.4945, 651.7878)(262.16177, 1738.2949)(263.1647, 196.18)(241.14693, 1618.6719)(264.77844, 3136.9832)(265.1798, 4028.4102)(242.154, 15968.645)(243.15749, 2669.7112)(244.15988, 279.415)(286.70013, 1700.7108)(287.16272, 1820.4668)(265.64154, 391.05624)
(8Z,11Z,14Z)-3-hydroxy-icosatrienoyl-CoA	1	1	987912	1	1407111	1686262	2161357	2947602	7122369	1	5740056	5535386	1	90038	1	1	1	1	1	1	27.582	(1068.3363, 1710.87)(1069.3293, 907.20605)(1049.3065, 16054.752)(1050.3092, 29522.215)(1051.3062, 4311.9897)(1052.3059, 3751.8274)(1053.3075, 118.97)(1092.314, 9130.204)(1093.3165, 2041.082)(1094.3099, 3828.4622)(1095.3129, 529.19)(1096.3098, 537.506)(1097.3088, 941.385)(1072.292, 9381.698)(1073.296, 3289.5322)(1074.3103, 325.96002)(1075.3073, 216.27)
a jasmonoyl-leucine	11564715	4155408	4921986	3400341	2954493	4058087	3652648	3179874	3656526	4574178	1971128	3703531	2326678	716555	1	571034	801069	4438841	2961363	4853091	22.875	(323.2121, 221611.62)(324.2151, 52362.01)(325.2078, 19449.871)(309.04843, 9573.977)(309.2065, 9310.46)(311.22034, 6120.04)(346.19705, 299.9)(333.20392, 310.9243)
dalbergioidin	281567	274207	255835	499578	307197	289785	235644	187156	216931	212144	38586	141463	80194	1	1	8573	17335	155288	114447	273772	15.772	(287.05487, 13303.44)(288.0583, 1971.7672)(269.04596, 5596.896)(271.0594, 637.70496)(313.05228, 2073.945)(296.04184, 301.81)
deacetoxycephalosporin C	1	31274	52910	28314	1	29653	35537	59656	32576	35474	1	1	11625	35097	8367	1	1	17204	16157	13092	1.201	(359.34204, 854.7362)(338.2509, 5507.5513)(339.5448, 758.7227)(340.0796, 324.925)(361.2706, 1327.4017)(362.10474, 157.13)(344.0912, 2980.6802)(345.0959, 480.235)(381.0793, 198053.17)(382.15527, 24229.63)(383.15204, 16484.908)(384.0851, 2398.6108)(385.08163, 622.75336)(362.6396, 1688.533)(365.70914, 2901.9263)(366.50272, 849.25287)(366.0751, 1115.71)
celosianin I	364035	319738	316520	287206	345247	231104	245592	284308	240378	254583	1	1	1	1	1	1	1	1	1	1	11.362	(852.59717, 1954.8539)(854.1991, 1193.56)(857.2107, 4116.3926)(871.2078, 8515.096)(872.21027, 3033.6658)(873.21436, 715.389)(853.1958, 3358.1116)(854.1989, 1144.415)(855.207, 240.41)(893.18634, 810.24896)(879.18774, 351.24625)
5'-hydroxy-rot-2'-enonate	1	107130	110626	1	80937	83212	154118	1	82452	1	117231	1	116851	123890	146001	146608	149759	156264	128475	87747	7.814	(393.13226, 7045.2974)(394.13342, 931.7245)(434.12997, 4673.6216)(435.12808, 1015.0383)(417.12805, 4428.446)(418.13104, 575.3422)
histidinol	6232521	4051016	9754580	9623953	13454258	6686452	10202579	1	11053503	11070938	15501582	14184476	18857300	13389660	19389612	1	13236958	12235901	16096874	11036644	1.27	(142.31982, 2148.294)(124.086395, 5793.8184)(125.089294, 97.615005)(144.94176, 4732.8237)(129.10217, 6379.251)(167.09175, 1492.8156)(169.0957, 2665.5422)(147.07666, 225853.62)(148.13527, 12418.965)(149.0803, 344.84)
4-methoxycinnamate	1	274270	312142	289422	1	266175	261996	256450	1	243785	265099	260098	278010	273164	279493	318865	300958	287842	286163	1	17.327	(177.05469, 14197.452)(178.0584, 1065.9788)(179.0682, 459.09)
D-imyo/i-inositol (1,4)-bisphosphate	47566	1	70519	55920	112874	44159	83819	30311	77873	91330	38425	33370	25681	28664	45978	22130	29172	25692	24940	15984	1.053	(336.9713, 2575.2)(338.22034, 653.70996)(338.9709, 542.33)(320.9581, 232.36)(336.97064, 3480.767)(337.97253, 1069.1482)(338.9706, 186.86)(319.96875, 229.55)(360.29276, 374.1478)(343.66382, 363.19427)(344.9524, 2485.5002)(345.9557, 326.13333)
L,L-diaminopimelate	545001	728540	700442	630431	769791	941709	913183	953610	716990	772037	1962243	1085185	2224932	2364107	2615366	2173490	3262985	1898811	2451838	1779438	1.217	(194.10153, 991.64886)(174.08755, 168036.1)(175.0906, 15732.291)(177.0945, 101.24)(191.1038, 33166.07)(192.10556, 2896.1436)(193.10886, 161.26999)(173.09232, 14764.322)(213.0821, 7066.4077)(214.07617, 132.20332)(215.07259, 165.33333)(196.07762, 1149.4319)
vicianose	71902	2597302	2607570	2049719	18937	2341599	2197699	1959196	2192941	2296491	77572	63556	414734	111744	119556	136191	197654	89719	126875	270396	1.99125	(316.00635, 2463.4746)(316.1119, 1477.1272)(295.43375, 1201.0712)(296.60162, 1924.5399)(298.53287, 4068.657)(299.10342, 1039.08)(313.31442, 22313.145)(314.31607, 3384.2827)(295.40356, 11348.772)(296.11108, 2095.5618)(336.4511, 15036.552)(336.10065, 758.317)(318.21185, 159.1125)(321.0933, 477.97998)
a 4-hydroxy-8-sphingenine	541771	9604904	540623	1	9700822	12589453	400594	697089	1063840	926435	4048209	2044944	1	4351481	2486979	1	12746650	374287	9642055	4718710	23.779	(316.284, 2920.0178)(317.28693, 458.4606)(298.27628, 4948.724)(299.27475, 697.66437)(318.38876, 716.3818)(319.29636, 1155.315)(300.28934, 8447.684)(301.52808, 1826.7236)(303.67075, 10408.275)(304.29974, 15326.584)(339.2711, 94373.17)(340.27368, 24117.604)(322.40985, 2246.437)(323.60764, 3740.305)
1-iO/i-sinapoyl-&beta;-D-glucose	21349	18546	1	75082	1	21756	35777	13237	43766	27472	47991	86220	90442	76328	39943	44852	56862	95050	61904	83968	1.146	(389.13458, 1018.29004)(369.1205, 650.815)(370.1161, 122.45)(409.10986, 320.96143)(391.10165, 2619.6428)(392.10257, 285.72833)(393.0991, 213.36333)
rutinose	123648	151441	138690	76934	125855	124192	160528	87543	121655	108758	55246	61531	81943	78256	81304	91726	95248	77393	77028	93224	1.16	(326.62326, 1270.446)(328.1217, 173.62)(309.8278, 1186.2128)(311.1157, 2173.195)(327.32764, 2622.2026)(328.12726, 947.58374)(329.1413, 121.385)(311.97845, 37574.992)(312.94897, 16126.3)(314.01813, 3536.052)(314.1277, 3193.99)(349.10928, 2414.1074)(350.11176, 360.55002)(351.1017, 168.72)(334.11096, 16076.986)(335.33115, 2526.5857)(336.11414, 331.335)
nicotinamide	1	23104244	21697584	13403890	15462034	17110944	16692271	13813409	17247686	15450689	6310959	6289180	6920437	7512883	1	4492619	1	1	7070343	4105846	1.985	(123.055565, 278635.66)(124.05799, 14829.575)(125.060455, 443.6625)(107.04962, 99946.04)(108.05294, 12639.451)(109.05443, 174.37572)(147.04382, 2993.4138)(148.04262, 910.4288)(128.78088, 1239.2626)
&alpha;-D-galacturonate	62815	94842	46276	1	1	213438	48342	263535	41606	1	1	1	33501	63762	183245	1	74623	65008	129003	49083	1.602	(193.03459, 1417.7802)(194.042, 173.23)(175.02234, 3071.4707)(194.0426, 1001.85)(220.03061, 442.32)
&beta;-D-fructose 2,6-bisphosphate	47566	1	70519	55920	112874	44159	83819	30311	77873	91330	38425	33370	25681	28664	45978	22130	29172	25692	24940	15984	1.053	(336.9713, 2575.2)(338.22034, 653.70996)(338.9709, 542.33)(320.9581, 232.36)(336.97064, 3480.767)(337.97253, 1069.1482)(338.9706, 186.86)(319.96875, 229.55)(360.29276, 374.1478)(343.66382, 363.19427)(344.9524, 2485.5002)(345.9557, 326.13333)
vernolate	46831600	37220460	50087368	21735686	29284824	40309616	44586568	27200360	33149912	26733232	3150987	3798105	4014594	3851462	3488504	2662485	1	2379651	2434731	4564620	24.73	(295.22543, 35733.848)(296.22635, 7151.229)(277.21667, 911053.56)(278.21985, 175660.98)(279.22662, 44301.504)(297.24207, 20341.83)(299.10373, 3040.0356)(301.2528, 265.48)(319.22113, 926.8567)(300.20218, 1754.3484)
a 1-hexadec-9-enoyl-sn-glycerol 3-phosphate	58780	50798	58814	50976	58564	77656	63384	1	1	50017	1	50632	1	47854	1	32304	47080	1	1	69492	19.386	(407.22195, 3540.0803)(408.22522, 593.1123)(389.2137, 783.2415)(415.2022, 490.35764)
luteolin 7-iO/i-glucoside	42766080	1	24003192	26584768	2422451	22727320	17679044	22225948	19987584	16968948	1	1	1	1	1	1	1	1	1	1	10.651	(449.10803, 941586.0)(450.1111, 207350.14)(451.11285, 37847.39)(452.11526, 5594.464)(431.09674, 64193.39)(432.09998, 13650.61)(433.1024, 2408.19)(434.104, 138.47)(471.5353, 107523.96)(472.53836, 22156.35)(473.5404, 4474.6104)(456.2015, 4684.584)(458.09616, 1042.1456)
1,6-kestotetraose	863609	628142	770784	659867	903071	912529	841966	532330	790015	880129	107434	166891	130587	85253	139312	81645	91702	150378	84430	66203	1.137	(652.2295, 369.97336)(652.2321, 349.10666)(689.2094, 18239.959)(690.21277, 4479.96)(691.21454, 1580.8046)(673.2139, 146.32)
2D-5-iO/i-methyl-2,3,5/4,6-pentahydroxycyclohexanone	298535	186726	38408	125709	197258	224622	178312	78839	9417	82605	117892	126612	106240	68870	1	158432	159522	92706	104216	179524	3.1784	(195.0678, 139.4)(176.2584, 1658.7709)(178.0603, 3096.4575)(193.59981, 7513.2334)(194.08011, 973.0513)(177.75864, 858.6514)(215.64427, 3161.4636)(218.95226, 2200.4834)(220.06725, 3460.6602)(199.47604, 278.03143)(202.0566, 86.21)
3-methyl-4-icis/i-hydroxy-2-butenal	29500	29871	34611	28645	1	30983	32173	25822	34058	29507	28422	1	39552	49303	38714	43083	48086	46214	27395	62454	0.988	(102.05537, 32044.13)(103.2877, 389.90222)(123.04156, 1699.1194)
sinapoyl-(S)-malate	122542	86568	110393	74310	66690	70860	58904	40615	80730	30465	26950	108844	33479	23331	26255	23128	21362	1	15980	20673	1.181	(338.06317, 672.82886)(321.18442, 2145.5264)(322.05695, 861.2001)(340.07336, 535.8125)(321.05942, 2405.2195)(322.05637, 783.0267)(366.0711, 4452.29)(346.0466, 130.89667)
indole	470846	456141	455211	439673	493492	416960	406977	361912	411240	402315	1	1	226733	203332	322135	331885	440336	1	249290	292038	5.323	(117.058334, 3860.7754)(118.0651, 16339.667)(119.06836, 1295.1223)
4,9,13-trimethyltetradeca-2,4,6,8,10,12-hexaene-1,14-dial	1	222648	305366	218116	246807	341976	257495	189445	185678	232508	222876	266901	211459	236536	175948	204390	232795	208055	206751	336243	19.388	(260.88162, 2083.0444)(238.13188, 367.59668)(257.15356, 7971.869)(258.15747, 1194.0616)(239.21255, 6245.406)(263.9672, 541.60834)
protoporphyrin IX	118536	1	27949	50235	42620	29718	31769	44176	1	1	181015	212914	163477	157625	111645	88037	1	217670	139562	99842	6.54005	(561.2543, 4151.0923)(562.25757, 534.1423)(565.22675, 6008.5513)(566.23004, 1656.7385)(567.2318, 211.31)
indole-3-acetyl-aspartate-N-beta-D-glucose	753652	671302	588574	227670	456238	489404	901884	293456	497412	290349	1	1	1	1	1	1	1	1	1	1	7.823	(435.1279, 1439.69)(433.12665, 19135.436)(434.13004, 3521.859)(435.12808, 904.1367)(455.68088, 531.12573)
sphingosine	4220802	4903304	4442480	4026695	3256591	1869420	3697103	3928329	1793090	2625542	2558731	4419452	3819930	4683997	3742791	5506524	3666378	3787585	4012780	4477720	28.008	(300.2892, 4831.2905)(301.29135, 225.771)(282.27933, 137549.34)(283.28168, 27065.484)(284.28964, 5070.834)(303.30255, 437.17804)(284.2911, 3993.024)(323.27634, 16702.52)(324.27832, 5341.108)(309.27826, 1847.1224)
guanosine	1254360	1261710	1283727	1339572	1286105	1122240	1045102	913482	1182421	1219028	810376	662040	1045928	908467	644470	925779	1054107	553362	893108	1025471	2.798	(286.1016, 1208.32)(269.08807, 1016.21747)(284.09872, 10533.008)(285.10223, 831.1326)(266.0889, 462.24)(267.0976, 103.28)(306.08078, 12262.646)(307.08282, 1070.2985)(291.07983, 1419.504)
FMNHSUB2/SUB	336845	421098	206190	238348	170346	302743	335176	272802	350609	301056	18469	1	1	1	1	22963	1	38706	1	1	1.137	(461.11218, 172.375)(439.1018, 172.91)(457.11636, 16770.85)(458.11893, 2879.4636)(459.11835, 260.05)(440.35617, 639.40625)(442.1136, 190.945)(443.1165, 121.14)(484.1119, 2594.91)(463.0825, 306.49)
io/i-topolin	325316	487342	1	108520	446037	450025	248678	316583	255271	238335	1646059	840147	296705	701726	620061	274392	442973	527603	626043	493723	1.8335	(245.1145, 2681.7275)(246.117, 124.81)(226.85468, 2522.4624)(230.1108, 1571.15)(245.62521, 6208.767)(245.11584, 1553.19)(246.1106, 650.205)(226.27496, 6563.1465)(227.10649, 1859.999)(268.1044, 190776.34)(269.1078, 22370.344)(270.1089, 6100.5513)(271.10992, 212.555)(249.03839, 4247.6807)(249.09521, 479.44333)
indoleacrylate	3883123	3724851	3651353	3812221	4231238	3518201	3496934	3028973	3380195	3640691	1315387	1463500	1699065	1675379	2946273	2774740	3784524	1331410	2042439	2556854	5.326	(188.07082, 136738.97)(189.07423, 18593.488)(190.0783, 1251.4712)(170.0612, 4883.0884)(171.06512, 705.5914)
5-isobutylthioribose	1	44326	1	78140	51870	83805	69173	80519	1	56337	1	91658	1	1	1	1	1	1	76740	1	5.597	(223.09663, 1118.8534)(225.096, 6327.28)(209.08179, 4169.549)(223.84792, 3274.8376)(226.10094, 319.31998)(205.08963, 6737.8926)(206.09982, 165.56876)(245.0794, 3491.84)
5&alpha;-cholesta-7,24-dien-3&beta;-ol	1	732384	257703	446508	385595	447769	362254	379162	492489	356521	1	739743	1	405367	1	1	739199	1	707798	768007	29.518	(388.1339, 4360.059)(389.23047, 1917.6163)(389.3578, 1976.26)(367.33246, 466.04114)(385.3485, 7599.729)(386.35162, 814.80383)(387.35986, 57.353333)(367.341, 1294.2)(368.3517, 36.52)(407.76196, 4473.148)(408.5356, 1284.106)(412.34564, 1377.675)(393.33533, 2524.5989)
(9Z,15Z)-12,13-epoxy-octadeca-9,15-dienoate	1	10408829	1	12751155	11228172	12086311	1	8769343	9896043	10582803	1	1	1	1	1	3662683	3604225	2436764	1	2732942	18.45	(293.21106, 125192.445)(294.21262, 30042.143)(275.2009, 190811.61)(276.20383, 35773.13)(295.2259, 23981.73)(296.2291, 4873.671)(277.2133, 9466.374)(278.21503, 2074.499)(316.93143, 1216.7418)(318.8072, 7063.1436)(320.21106, 1338.545)(298.74826, 830.0989)
phenylacetaldehyde	1188558	1106389	1479316	1237751	1301367	1109426	1228119	861009	1167727	1311781	792497	847976	901320	914896	863499	784898	695899	721550	983285	662282	3.661	(124.87022, 7603.782)(102.04679, 3240.0093)(122.067314, 1900.4717)(103.054245, 40555.066)(104.0578, 3375.7097)
(4S,5S)-4,5-dihydroxy-2,6-dioxohexanoate	39060	62119	44959	1	67208	82927	44267	267691	46281	124192	33675	1	51761	40969	77644	27035	30308	112906	58391	52702	1.455	(175.02238, 2496.405)(157.01303, 1231.8177)(158.02202, 285.40747)(177.03505, 100.285)(159.52525, 321.3)(180.00374, 175.27)
a jasmonoyl-isoleucine	11564715	4155408	4921986	3400341	2954493	4058087	3652648	3179874	3656526	4574178	1971128	3703531	2326678	716555	1	571034	801069	4438841	2961363	4853091	22.875	(323.2121, 221611.62)(324.2151, 52362.01)(325.2078, 19449.871)(309.04843, 9573.977)(309.2065, 9310.46)(311.22034, 6120.04)(346.19705, 299.9)(333.20392, 310.9243)
N-prenylagmatine	412210	278112	541507	904245	689133	481856	612266	400134	619547	574379	895187	933903	1038505	938490	941371	1016121	300359	926462	436886	1024084	13.5588	(200.2009, 27346.338)(201.20416, 3199.303)(227.19916, 3628.32)
3-methylxanthine	1529273	1628969	1358384	1665339	2075809	2041630	1683255	2657134	1511831	2555765	1284433	573034	1358769	1942105	1843643	1357581	1442461	1942937	2056623	1033768	2.448	(167.05104, 1883.126)(151.0445, 87.47)(169.05927, 3481.222)(170.06482, 547.66724)(151.04927, 232.5)(154.0576, 81.95)(171.0265, 50321.164)(172.02975, 2817.9307)(173.03337, 133.102)
sphinganine	42331164	30173368	12933830	19138146	17253514	30462048	30721044	14091873	17569352	23260196	15619018	18270708	20536868	1	3570320	1	1	35950464	30918784	40710780	29.371	(303.30435, 749.5467)(284.2955, 736267.3)(285.2985, 142329.69)(286.30133, 13249.522)(287.3041, 861.13904)(325.29196, 190828.23)(326.29504, 46938.11)(310.93237, 1643.7101)
quercetagetin	49136	42555	42938	51060	38833	50416	36585	47335	34768	39123	35275	25474	27705	1	24877	14607	22191	1	1	1	0.988	(320.0342, 282.8)(299.01886, 845.89294)(318.04056, 432.07)(300.0243, 2394.0635)(301.02142, 216.7)(302.02298, 168.75)(341.4245, 432.22003)
S-6-methylthiohexylhydroximoyl-L-cysteine	102391	1	1	1	1	61788	100302	53007	1	1	203235	33554	240947	133807	317215	336254	351033	316876	326942	252621	1.202	(280.81668, 1238.21)(265.57727, 689.395)(266.0786, 837.06)(285.297, 2350.268)(287.09326, 219.375)(263.08755, 5042.321)(264.09186, 469.73798)(303.29617, 2061.3171)(304.68042, 2032.6403)(306.40567, 668.26)(285.92673, 2083.6387)(286.07645, 91.985)
cyclohex-1-ene-1-carbonyl-CoA	40644	46225	59211	37233	54834	31700	23254	31387	34738	35656	1	1	1	1	1	1	1	1	1	1	10.836	(853.1293, 1923.4519)(854.133, 487.7945)(855.13153, 189.36665)(855.1309, 158.21)(857.1426, 1668.09)(858.1464, 166.89)(879.12646, 2423.3062)(880.1294, 589.38696)
pyridoxamine	1000454	1	1	1	1	346404	847847	128936	520715	172891	1	31442	1	1	123466	1	1	21586	46868	42576	1.179	(169.7223, 3188.4736)(171.59973, 241.9)(153.29288, 2566.41)(155.43283, 1520.0599)(174.93626, 106953.02)(192.9984, 1589.3156)(196.7657, 1328.5033)(197.1009, 3099.64)(175.2806, 7897.0586)(175.0787, 1952.745)
uroporphyrinogen-III	1461142	974891	1070517	834454	1016848	858091	972768	603799	722449	662034	1	1	1	1	1	1	1	1	1	1	12.762	(828.2191, 6984.882)(810.2079, 5053.9023)(829.2166, 15613.545)(830.21924, 5634.7407)(831.2218, 1500.005)(832.21655, 329.44998)(811.20605, 12198.666)(812.2088, 4424.617)(813.2124, 1114.4939)(851.19763, 1462.779)(852.203, 447.83798)(833.18713, 901.235)(834.1908, 302.25)
dTDP-&alpha;-D-glucose	100144	80457	74670	73124	84426	61014	131324	59829	69060	70867	51043	33126	75119	86239	73917	54406	90357	44672	123637	76739	29.412	(563.0672, 2690.642)(564.0695, 83.79)(549.0632, 997.2626)
4&alpha;-hydroxymethyl-ergosta-7,24(24sup1/sup)-dien-3&beta;-ol	1	1	1	171974048	1	199537392	108474128	135134976	194627008	173407632	209458176	178948256	1	1	1	13361269	12006532	12037134	13506114	13173183	25.631	(428.3608, 101.72)(411.35892, 751.6575)(413.86383, 84.445)(414.3626, 211.38)(429.37262, 680812.06)(430.3757, 197924.33)(431.3784, 30968.613)(432.37482, 3538.892)(411.36014, 3599.4224)(412.36783, 444.4867)(413.3646, 51.426666)(451.58966, 1711.7316)(452.36246, 87.214)(436.3579, 4354.278)(437.7618, 1006.6)(439.3651, 294.63)
iN/i-acetyl-D-glucosamine	578986	617691	634863	406683	640197	683266	526218	380643	494418	534254	275188	240583	224484	217649	190328	531109	510527	566325	259930	551885	1.231	(223.16647, 818.0893)(224.09485, 1163.9651)(205.08548, 6586.3486)(222.09688, 810.15356)(223.09827, 340.28665)(204.08762, 6182.4365)(244.23087, 7208.9463)(245.13887, 1442.0719)(246.08055, 176.55168)(226.90565, 501.86832)
thiamin	2034215	1816502	1724847	1461295	1471423	1630216	1598739	1109938	1257707	1077647	1	1	1	748378	631888	760040	639769	1124211	610662	519097	1.485	(267.17236, 17182.479)(266.1179, 2292.125)(252.1054, 358.08)(266.1199, 19955.053)(267.1227, 4718.543)(268.1232, 184.75)(249.04842, 1043.4044)(251.82298, 2794.41)(252.10876, 3645.25)(292.5328, 3808.4036)(271.77884, 373.81998)(272.46628, 1411.4476)(273.09402, 3222.327)
indolylmethyl-desulfoglucosinolate	142964	123800	159800	161175	118886	191764	185376	1	1	1	1	1	1	1	1	1	1	1	1	1	6.509	(351.1041, 10946.061)(352.10748, 1444.12)
harmaline	1773814	1358295	1542069	1041010	1480814	1429192	1157236	842131	993567	960355	1	1	1	1	1	1	1	1	1	1	11.593	(217.1209, 2519.021)(218.1185, 174.0)(200.6133, 295.99002)(199.11252, 381.815)(201.12149, 480.885)(219.08829, 73519.4)(220.09195, 8678.509)(221.09126, 583.61554)
L-galactono-1,4-lactone	69833	1	47872	74800	70516	105474	85580	1	87624	76340	44393	30740	1	1	12917	1	39211	1	34527	11304	1.159	(179.88722, 1015.3682)(181.05392, 671.155)(160.03691, 4213.871)(179.7584, 1981.6449)(180.06683, 309.28333)(165.0558, 1868.3457)(201.0392, 148.75)(184.4585, 11569.693)(185.53358, 12798.507)(186.36871, 1405.2682)
apigenin-7,4'-dimethyl ether	120853	112546	120536	16439	82769	94913	143020	84850	131243	105466	1	41243	41635	40566	29263	13680	12105	28544	53369	17108	1.60747	(322.96396, 5392.479)(324.0782, 774.69135)(281.08087, 2916.1077)(282.0875, 91.79)(299.29022, 1503.0391)(300.4235, 772.7234)(301.66302, 1814.6886)(303.09952, 503.3175)(299.09326, 710.82294)(300.09467, 155.63501)(303.40097, 655.94)
terpineolo, linalool, menthone, citronellale	175075	229565	260202	254056	283851	344358	663232	392567	652280	460556	1	1	1	1	1	1	1	1	1	1	6.482	(158.15364, 2883.0503)(140.14304, 2014.3049)(177.12721, 7978.1)(159.11465, 19049.688)(160.11862, 1508.1909)(161.13127, 106.456665)
9-methylthiononanaldoxime	6787769	7190739	3396422	2757131	3018890	7514967	6749278	3643622	2428883	3967768	2068864	3681813	2359693	572885	712616	599960	877771	6577383	3246741	8164460	18.661	(207.73665, 1206.7045)(208.1363, 1451.64)(206.50873, 3458.618)(226.12329, 217594.7)(227.12663, 35973.94)(228.12952, 3048.8713)(229.1362, 341.33)(209.1178, 10074.329)(212.11404, 1696.7999)
itrans/i-abscisic alcohol	2160447	2172495	2150786	1517155	2271950	2348365	1	1756040	1666297	1849573	7764295	13017877	9460046	8347070	7715488	5834104	4644156	6918581	1	7745313	20.901	(254.16856, 2572.164)(251.16447, 63753.203)(252.16766, 12039.022)(233.15411, 189958.97)(234.15712, 30695.254)(273.14648, 8164.2134)(274.15024, 1653.5732)
mycaminose	2629739	5696503	5646136	3593420	6713073	3953521	4286974	4217132	4617276	1	2433168	4393580	3411005	3069132	3509968	2833093	4068816	1856144	2877535	3218432	1.116	(192.41608, 2122.4731)(193.1206, 54.77)(175.29163, 4763.9873)(179.1274, 3189.09)(195.47127, 1710.0688)(196.1412, 3111.57)(175.1193, 88379.63)(176.12146, 1539.1469)(177.12108, 150.73)(217.11856, 24141.338)(218.1174, 5785.31)(197.20619, 1632.8958)(198.10655, 196.2)
heptaketide pyrone intermediate	68262	1	52256	46612	1	60127	46605	34577	31029	40489	1	1	1	1	1	1	1	1	1	1	1.228	(275.0537, 3080.594)(260.05374, 5251.0835)(261.05777, 1408.168)(277.7363, 340.41)(260.38986, 4114.8535)(261.0595, 1032.775)(300.04813, 3611.5103)(301.0486, 551.17)(283.29166, 194.68001)(285.04984, 518.89667)
leucodelphinidin	271352	216470	257433	244768	247813	266815	228667	202993	235763	224878	8447204	8645718	6103922	4771199	6629861	2358986	2150740	6920065	5477787	130328	2.60165	(304.7749, 1592.2701)(309.07086, 1568.69)(323.07443, 9736.31)(324.07785, 1088.8563)(325.07516, 449.28995)(305.3764, 120055.7)(306.0676, 23888.246)(307.0683, 4040.4844)(347.01495, 6923.212)(349.94818, 1804.0226)(327.0461, 150.75667)
2-phenylacetamide	470846	456141	455211	439673	493492	416960	406977	361912	411240	402315	1	1	226733	203135	321979	332031	440336	1	249791	292038	5.323	(140.08104, 3401.8645)(117.058334, 3860.7754)(139.08528, 2697.6414)(118.0651, 16339.667)(119.06836, 1295.1223)(158.0599, 766.99)
hexaketide pyrone	210889	1	232918	1	100663	231716	69354	1	240954	217895	55463	1	66733	89957	1	67545	68352	105048	1	55739	3.27218	(215.03403, 5803.7456)(216.03748, 167.226)(259.04077, 3198.8582)
(iS/i)-(+)-allantoin	68536	54338	80655	68181	77128	76066	78451	62764	82631	70652	59101	36386	58064	88771	74758	66961	73032	81228	61687	78287	0.981	(142.03685, 1551.2731)(143.03902, 374.405)(159.05122, 2131.473)(160.05315, 263.79623)(161.0489, 188.99)(141.03996, 2155.332)(186.04291, 1014.69995)(167.032, 354.03)
14,15-epoxyemindole-SB	524473	390243	448585	405263	451608	212355	156144	173605	150467	341151	103338	154598	184066	1	78425	1	218950	134764	1	213577	25.1842	(421.29556, 2167.818)(403.2842, 148.38)(423.18436, 7288.9497)(424.31305, 2503.5874)(425.3141, 495.37125)(405.2981, 4373.6763)(406.29965, 814.4493)(408.3096, 1004.765)(409.3094, 2416.99)(447.1798, 645.60406)(449.09, 1122.3793)(449.75064, 670.51337)(427.88153, 938.84296)
2-naphthol 6'-O-malonylglucoside	124552	175443	123087	61667	147154	107931	25735	13276	26784	16158	55184	79470	84066	80952	48630	45556	58737	87374	72016	81204	3.5125	(391.10178, 2968.8015)(392.10306, 276.43362)(393.09802, 201.98499)(394.11243, 5671.566)(395.11417, 1547.0033)(396.1221, 140.29)(378.51364, 221.37)(414.08945, 4735.2495)(415.0923, 532.148)(396.0805, 1412.589)(397.0792, 137.53)
3-(7'-methylthio)heptylmalate	1	120009	1	32034	1	92288	149004	88476	129576	1	1	413663	399685	340198	528974	114389	157741	230147	275046	128317	2.0818	(276.9225, 3970.9736)(277.1023, 237.302)(259.4494, 1876.3693)(262.09277, 8372.628)(264.09433, 1153.59)(278.7401, 1486.41)(280.48566, 1227.3762)(282.11542, 7445.2173)(283.11896, 355.955)(262.89972, 490.992)(264.10284, 234.47333)(299.35822, 582.53)(300.71796, 1279.7875)(304.59796, 4308.465)(305.0994, 881.49)(281.22406, 2449.0344)(282.0869, 137.6)
hemigossypol-6-methyl ether	218638	184912	269761	74834	1	237965	249819	201773	127672	204293	1	1	19357	12401	1	55008	37823	76283	43592	70513	1.9204	(277.45926, 1329.3383)(257.89346, 2412.309)(260.12115, 1034.8425)(276.02112, 4264.238)(259.87393, 5067.5356)(259.12616, 515.605)(297.91177, 5001.1724)(299.11533, 1273.4767)(279.09894, 5208.46)(280.10406, 377.16714)(281.1086, 115.8)
11-icis/i-3-hydroxyretinol	1158683	850128	1154473	954811	1197309	1408419	1227401	758535	705637	1018059	864420	1001119	1	912334	1	703480	905965	682411	1	1349237	19.387	(284.20932, 2419.975)(285.20605, 231.745)(307.2476, 6408.7466)(287.2302, 1993.0305)(325.21304, 48953.723)(326.2159, 11383.759)(327.22714, 1095.5944)(307.2035, 21988.885)
gentiobiose	1958928	2295003	1875733	1967811	1835854	2337056	3083966	1738596	2147666	2321934	895189	605702	1133256	1155007	1071883	1222407	1372963	1309996	1156153	1130162	1.142	(342.61847, 937.1606)(325.68478, 4339.85)(343.37277, 3646.6643)(325.11328, 5747.078)(326.1237, 1125.9329)(365.10477, 46802.6)(366.10895, 6118.493)(367.10852, 1160.7625)(368.121, 154.42)(347.45676, 1399.2963)(348.09283, 197.74)
1-16:0-2-18:1-phosphatidylcholine	1	24576156	15720385	16939108	23920344	27129704	21621280	9631282	1	1	1	1	1	1	1	1	1	1	1	1	27.377	(759.5706, 37842.305)(760.5771, 12922.972)(761.58307, 3575.65)(762.5743, 755.61835)(782.56976, 31434.816)(783.57135, 14266.927)(784.5774, 6691.02)(785.58234, 1661.3434)(786.5883, 255.84)(764.5474, 3462.0818)(765.547, 1464.196)
salicyl-6-hydroxy-2-cyclohexene-on-oyl	131717	155305	145642	91900	110579	120893	123553	113990	143882	130890	1	47687	31729	42687	51129	48589	68526	56360	51281	64509	1.221	(263.08673, 5552.17)(264.0898, 511.58334)(265.0928, 137.27)(245.71596, 1029.5427)(246.79457, 1522.2958)(247.08026, 2242.41)(264.87347, 2248.5085)(265.96423, 48314.14)(265.0851, 339.66)(245.53633, 2283.6628)(246.0802, 154.16)(285.368, 1625.864)(286.07806, 78.93)(271.7099, 9953.33)
olivetolate	1084049	826480	820195	1526731	785083	1150516	1095243	1363518	757974	792572	1470462	1372370	1463020	1511533	816851	1570420	1628217	1528423	1577618	813592	23.234	(223.097, 8551.992)(224.10004, 630.44666)(205.08635, 50152.11)(206.08957, 6362.4946)(225.10994, 665.13336)(210.90828, 2760.774)(211.1097, 5045.64)
butyl acetate	865058	696280	445415	428114	968499	636548	442209	1	588834	419185	1	1	1	1	1	1	1	1	1	1	6.593	(117.537094, 1216.27)(142.63722, 6074.458)(144.0854, 533.32)(121.06247, 45034.594)(122.06744, 5414.225)
nigerose	1958928	2295003	1875733	1967811	1835854	2337056	3083966	1738596	2147666	2321934	895189	605702	1133256	1155007	1071883	1222407	1372963	1309996	1156153	1130162	1.142	(342.61847, 937.1606)(325.68478, 4339.85)(343.37277, 3646.6643)(325.11328, 5747.078)(326.1237, 1125.9329)(365.10477, 46802.6)(366.10895, 6118.493)(367.10852, 1160.7625)(368.121, 154.42)(347.45676, 1399.2963)(348.09283, 197.74)
imeso/i-diaminopimeloyl-alanine	1	739894	780638	1	1	492010	694406	524407	374335	411919	1	1	231976	159781	164768	89934	108373	144257	151749	104651	1.284	(264.39188, 1040.3275)(265.1398, 124.42)(245.72607, 6571.896)(248.02396, 5279.5464)(262.97464, 15993.504)(263.38965, 3517.9788)(244.98955, 5953.0117)(245.1401, 67.14)(285.9925, 1492.4006)(286.7663, 1774.0966)(287.12732, 622.595)(268.78293, 4364.114)
an N-acetyl-D-hexosamine	578986	617691	634863	406683	640197	683266	526218	380643	494418	534254	275188	240583	224484	217649	190328	531109	510527	566325	259930	551885	1.231	(223.16647, 818.0893)(224.09485, 1163.9651)(205.08548, 6586.3486)(222.09688, 810.15356)(223.09827, 340.28665)(204.08762, 6182.4365)(244.23087, 7208.9463)(245.13887, 1442.0719)(246.08055, 176.55168)(226.90565, 501.86832)
icis/i-zeatin	1	1077661	1	1013084	1381353	1197232	1	1225896	1009945	1438066	1121925	1054273	1099592	1163632	1160650	1135447	1168688	1315201	1549729	1127530	4.416	(221.11803, 26777.006)(222.17812, 5748.8247)(203.10736, 6884.173)(204.10791, 227.03003)(220.11835, 33021.145)(202.1084, 2769.7231)(242.1013, 14548.883)(243.10391, 1867.8605)(225.09181, 1112.667)
4,9-dimethyldodeca-2,4,6,8,10-pentaene-1,12-dial	1114450	906602	1078671	1182214	969632	994358	882491	1026359	1039423	802170	941287	968488	1007008	1054208	1173917	932818	1026147	1218197	901898	950687	19.262	(220.12448, 113.42571)(198.50638, 107.03466)(217.12202, 17447.941)(218.12485, 3203.252)(219.11606, 450.195)(199.1111, 2041.6094)(200.11844, 263.75403)(223.09756, 2459.8892)
kaempferol-3-glucoside	45167	45460	29753	24214	33737	19877	20536	25903	19920	16482	1	1	1	1	1	1	1	1	1	1	10.668	(447.09137, 1693.7002)(448.0961, 158.9)(449.10812, 1263042.4)(450.1112, 276551.25)(451.1129, 50495.297)(452.11526, 6803.3125)(453.11765, 383.58752)(431.09668, 79904.71)(432.09995, 17005.137)(433.10223, 3006.116)(434.104, 148.36)(471.08936, 147017.19)(472.09235, 30183.09)(473.09424, 6215.3037)(453.08072, 274.32666)
a hexosamine	1693002	1764959	1	1561907	1664245	1724575	1	1	1	1836152	1269532	1115549	1464912	1538850	1809507	1257496	1438595	1495677	1673929	1291672	1.346	(179.0799, 80.76)(164.07445, 22281.53)(165.07672, 1236.3389)(180.08716, 3578.4653)(181.09677, 294.85547)(162.07619, 36493.883)(163.07655, 6244.4463)(204.5758, 2281.8801)(187.56798, 1489.0615)(189.07147, 1174.5549)
crotonyl-CoA	221317	194699	169750	168596	180156	123068	281846	131038	146919	136772	119993	89681	141764	199190	159582	109856	198479	95773	273276	189082	29.429	(835.12024, 254.33902)(858.09717, 2826.9487)(859.1005, 141.81)(836.0846, 4645.242)(837.08734, 358.69778)
3-methylthiopropyl-desulfoglucosinolate	226141	238385	270366	1	1	232252	197360	206160	179524	192422	185454	195639	207159	185388	1	226635	221122	210511	240254	209363	21.999	(327.07764, 8788.384)(328.081, 1392.4111)
3-aminomethylindole	657577	645925	745274	628803	782438	697237	586266	603919	548016	590685	1	1	1	1	89540	174808	152500	104962	107940	227608	1.789	(149.56052, 871.44464)(150.7704, 1422.48)(152.10931, 2173.436)(170.08234, 17230.473)(171.0844, 1600.173)
alanopine	197208	278805	235434	107402	229765	242319	122044	220321	194432	221836	64544	1	41435	20515	44621	36191	72275	61514	54582	24301	1.309	(160.06004, 1938.8248)(142.05055, 1749.1373)(164.0744, 23959.795)(165.07661, 1330.3342)(187.05954, 367.03198)
cetyltrimethylammonium	458003	526356	586402	532804	501629	515057	496986	524095	551637	481172	524215	542838	517966	555289	526494	595938	636295	521785	519749	558253	24.753	(284.3312, 22161.0)(285.33432, 4143.0044)
2,3-dioctanoylglyceramide	170256	114403	261876	79569	170861	253471	1	82383	169727	122529	353144	564509	759680	1037296	751504	1198619	1018841	367416	881049	1204964	8.32755	(357.24933, 30516.1)(358.25183, 6787.4985)(359.25095, 1505.1626)(360.0645, 400.68997)(343.25836, 8288.1455)(344.26233, 1072.3971)(383.58438, 1007.0887)(362.2324, 4126.483)(363.22916, 948.08887)(364.21838, 196.17)
1-iO/i-caffeoyl-&beta;-iD/i-glucose	133457	259336	206208	73994	106612	148011	201977	122605	118675	101277	13941	1	11442	1	1	1	1	14241	20043	1	1.181	(342.95758, 4465.314)(345.09933, 505.72247)(328.09113, 332.17728)(343.1, 5770.0303)(344.0927, 4649.32)(345.0977, 1096.63)(349.72513, 72848.69)(351.08276, 21644.135)(352.08337, 7628.786)
&beta;-D-cellobiose	1958928	2295003	1875733	1967811	1835854	2337056	3083966	1738596	2147666	2321934	895189	605702	1133256	1155007	1071883	1222407	1372963	1309996	1156153	1130162	1.142	(342.61847, 937.1606)(325.68478, 4339.85)(343.37277, 3646.6643)(325.11328, 5747.078)(326.1237, 1125.9329)(365.10477, 46802.6)(366.10895, 6118.493)(367.10852, 1160.7625)(368.121, 154.42)(347.45676, 1399.2963)(348.09283, 197.74)
dehydroabietadiene-diol	1158683	850128	1154473	954811	1197309	1408419	1227401	758535	705637	1018059	864420	1001119	1	912334	1	703480	905965	682411	1	1349237	19.387	(284.20932, 2419.975)(285.20605, 231.745)(307.2476, 6408.7466)(287.2302, 1993.0305)(325.21304, 48953.723)(326.2159, 11383.759)(327.22714, 1095.5944)(307.2035, 21988.885)
(3R, 7S)-12-hydroxy-jasmonoyl-L-isoleucine	95668	67829	110126	47477	77649	129323	164072	47223	84436	54160	1	1	1	1	1	1	1	1	1	1	13.289	(320.1857, 4999.744)(321.18848, 907.3267)(322.1982, 158.5)(324.2002, 10192.64)(325.86902, 8196.987)(326.20364, 4302.81)(364.1982, 2097.786)(348.19348, 535.33997)
indole-3-carboxaldehyde	308722	296401	324125	307846	348284	305169	1	252936	1	1	1	128548	1	1	261100	1	333857	114838	1	229992	5.339	(130.05003, 9412.161)(131.0526, 147.4)(146.06007, 13602.46)(147.06303, 1126.6085)(148.0597, 152.47)(154.37848, 1646.2399)(153.5431, 1737.22)(155.0467, 2176.7)
imidazole acetol-phosphate	698293	295287	1182546	1091161	1093690	546120	1164261	250237	1157416	861175	1034524	1118660	1067613	1036472	975503	555417	565879	749753	927561	412728	1.074	(220.26385, 640.44916)(221.0146, 190.89)(203.0569, 2380.8257)(204.00719, 542.7394)(223.02411, 515.4022)(204.26218, 324.78748)(243.00334, 2765.4001)(243.72984, 1518.3091)(244.00249, 656.3901)(222.98837, 53311.523)(223.9897, 16262.9)
3-(5,6-dihydroxycyclohexa-1,3-dien-1-yl)propanoate	274570	264486	347970	520861	366519	184738	388420	105306	256267	247925	210274	259398	190675	200821	245053	143399	182395	153310	206790	155690	1.8686	(186.0758, 4246.656)(165.05487, 11253.839)(166.0563, 739.1343)(186.14307, 2870.2307)(187.26411, 979.0)(189.08615, 449.05)(171.0765, 98.51)(209.17433, 1885.2721)(211.07011, 495.47)
iN/i-acetyl-D-mannosamine	578986	617691	634863	406683	640197	683266	526218	380643	494418	534254	275188	240583	224484	217649	190328	531109	510527	566325	259930	551885	1.231	(223.16647, 818.0893)(224.09485, 1163.9651)(205.08548, 6586.3486)(222.09688, 810.15356)(223.09827, 340.28665)(204.08762, 6182.4365)(244.23087, 7208.9463)(245.13887, 1442.0719)(246.08055, 176.55168)(226.90565, 501.86832)
dicoumarol	125768	279329	599399	1	1	408198	1	1	344797	1	55347	26782	24891	66974	29172	29369	33796	65994	38563	44230	1.158	(336.72964, 2362.2358)(340.07806, 217.95)(319.33932, 4616.973)(320.86005, 2225.212)(321.56122, 1127.16)(340.0819, 312.63998)(320.85074, 6424.6177)(322.37805, 1161.2146)(324.0752, 331.985)(363.06824, 2122.6008)(364.0707, 195.89)
iN/i-acetylneuraminate	1	1	278230	204909	316946	290257	1	1	232520	254425	137883	207638	185439	208935	67328	206628	127688	153423	208200	112949	3.071	(312.11127, 99799.62)(313.1136, 11195.346)(290.08582, 4524.5996)(291.08304, 1124.3914)(311.1144, 58006.297)(312.11148, 269371.53)(313.1139, 29528.143)(314.11575, 4674.237)(293.54, 20687.535)(294.20126, 87698.66)(295.10352, 14343.728)(296.1106, 2317.368)(334.0935, 165.71)(318.0865, 215.4)
leukotriene-C4	44961	91893280	1	1	100264880	100248168	95733640	82017056	84057376	59558872	1	1588955	921091	459043	184071	169341	103828	82279	1	1	28.112	(623.2846, 4620.754)(624.2879, 1746.7771)(606.2816, 1975.6699)(606.90204, 5874.469)(608.2936, 2645.6663)(609.28754, 1655.915)(629.2718, 39098.98)(630.27527, 14930.067)(631.2757, 3334.2327)(632.28, 414.27)
4-amino-4-deoxychorismate	312558	308239	287062	248029	334903	195667	172419	200359	178752	205743	1	1	1	1	1	1	1	1	1	1	4.985	(206.04495, 10650.211)(207.04916, 679.36304)
esculin	286793	264427	263550	232428	276587	386411	250178	226529	258188	200793	220459	82685	130336	132807	100134	135861	73571	274317	102391	120897	1.182	(342.75473, 2485.8113)(345.09503, 411.27)(344.09146, 3960.7725)(346.0969, 139.87)(323.07397, 7927.7407)(324.07672, 815.51697)(325.07428, 430.58124)(363.06845, 2125.444)(364.07135, 238.8)(345.41086, 783.3245)(349.0715, 658.88)
2-propylphenol	1	1613473	827127	2067824	1091385	656601	1205627	1457762	1114581	1134008	1253519	1111784	906371	843691	1163151	1197906	1296372	1139280	1074982	1190661	20.955	(136.08646, 8249.289)(137.09709, 5561.264)(119.085655, 63860.26)(120.08905, 6632.103)(141.06927, 4287.395)(142.07854, 301.1257)
D-fucofuranose	34896	1	37846	22325	23170	28690	8327	9785	13569	18214	55853	99763	125789	88778	85246	36527	109881	42739	118546	33017	1.136	(166.12764, 4407.9126)(167.07498, 5112.1143)(168.0758, 569.31)(148.06065, 43661.855)(149.06352, 802.776)(165.07684, 2063.558)(166.0724, 4998.72)(151.67717, 403.84198)(152.0792, 359.73)(187.05952, 424.3933)(170.04837, 3842.912)
palustradienal	849287	757484	839140	457153	613829	877026	825690	634371	667076	722794	1	1	1	1	1	1	1	1	1	1	23.35	(287.23175, 2607.339)(271.225, 223.73)(309.22043, 36366.207)(310.2264, 9326.013)(293.21182, 749402.2)(294.21442, 151554.72)(295.22244, 28210.256)(296.22638, 5195.007)
tetracenomycin C	545748	391932	288219	297459	229953	196673	175711	235918	162526	122819	1	1	1	1	1	1	1	1	1	1	11.803	(477.11957, 33898.492)(478.12262, 7334.0146)(455.09393, 15175.519)(456.09726, 3271.3833)(457.9043, 13869.6455)(459.25238, 56579.81)(460.112, 10656.4)(476.12256, 3849.3816)(477.11935, 17756.303)(478.12265, 3701.1355)(479.1249, 422.83252)(499.10385, 496.41998)(477.07568, 443.90497)
tetracenomycin E	115174	102516	108741	241747	74355	63620	99142	80388	92952	66494	103924	150191	109436	114372	53433	64857	52047	164972	75206	89133	1.149	(407.07544, 4725.8975)(408.08032, 442.55853)(411.09705, 2825.6384)(412.43338, 459.54834)(413.097, 284.99)(395.0923, 440.475)(432.739, 276.65668)
aloenin	1891684	1708103	1500792	1170357	1705344	1043563	1	700123	1075090	814742	1	1	1	1	1	1	1	1	1	1	11.418	(433.1123, 43474.75)(434.11548, 9265.631)(435.11798, 1580.4922)(415.1023, 29115.506)(416.10513, 5989.5176)(417.10773, 911.0175)
(iS/i)-ethylmalonyl-CoA	128722	110261	110396	102279	101067	83072	164186	77049	98364	93072	65970	49519	88421	106633	95284	66359	117006	54714	154274	106186	29.391	(880.11053, 1404.4736)(881.10626, 170.0)(858.09717, 3119.0686)(880.1099, 2401.04)(859.1005, 146.7)
2-amino-6-hydroxymethyl-7,7-dimethyl-7,8-dihydropteridin-4-one	1	813423	756886	1	1	413992	789210	1	605653	717260	1	1	1	1	146381	153045	1	1	1	1	1.266	(224.91081, 156.84799)(224.61479, 583.7088)(225.1097, 37.3)(206.10236, 6730.885)(207.10379, 820.29126)(208.1073, 35.92)(246.0951, 284.81)(228.0859, 4078.3342)(229.08731, 76.085)
2-hydroxypurine	1	1	2175277	1	2188189	2038717	1986705	1704011	1	1	1	1	5886164	5205300	1	4547713	4630035	3429918	3854949	6328215	2.715	(137.04579, 71667.195)(138.05014, 6753.112)(119.03461, 17382.959)(120.0378, 835.45197)(159.0282, 703.01715)
tricyclene	120395	205798	361233	312693	283732	258408	456694	386075	444477	392610	1	1	1	1	1	1	1	1	1	1	6.508	(140.14297, 2152.1748)(159.11488, 19061.152)(160.11903, 1613.698)(161.1313, 100.53666)
6-methylthiohexyldesulfoglucosinolate	260328	287111	296040	276848	259905	274432	237134	232652	228384	240831	176844	261256	309566	311577	161240	153523	114345	224100	366663	126814	20.7106	(369.12692, 8013.0654)(370.1306, 1222.0209)
hexadecanedioate	949455	693179	816557	1	543628	885526	707672	555798	534301	547787	1	1	1	1	1	1	1	1	1	1	20.416	(287.98975, 2599.691)(285.20596, 2759.4167)(267.19504, 20452.938)(268.1963, 4039.0127)(308.1886, 1806.2389)(289.1812, 5383.6987)
5-(hydroxymethyl)-2-methyl-4(1H)-pyrimidinone	833718	23216300	21812500	13419086	15531580	17221458	16791260	13918118	17270588	15555494	1856196	1644097	2374832	2710315	2994500	1446490	3599895	2219287	2058236	1684897	1.6291	(144.06577, 26485.088)(145.0681, 4080.8638)(141.06577, 3334.5522)(142.0686, 111.48667)(123.0556, 229602.42)(124.05821, 13649.884)(125.060455, 443.6625)(165.70444, 7144.3657)(166.056, 1000.3343)(147.12704, 3216.3718)(148.04257, 902.54114)
3-keto-&beta;-D-galactose	69833	1	47872	74800	70516	105474	85580	1	87624	76340	44393	30740	1	1	12917	1	39211	1	34527	11304	1.159	(179.88722, 1015.3682)(181.05392, 671.155)(160.03691, 4213.871)(179.7584, 1981.6449)(180.06683, 309.28333)(165.0558, 1868.3457)(201.0392, 148.75)(184.4585, 11569.693)(185.53358, 12798.507)(186.36871, 1405.2682)
(iR/i)-iS/i-lactoylglutathione	128975	111591	78615	81864	95794	74323	1	69159	59359	1	1	1	1	1	1	1	1	1	1	1	10.662	(383.0754, 4643.52)(384.0788, 587.9075)
L-fucopyranose	34896	1	37846	22325	23170	28690	8327	9785	13569	18214	55853	99763	125789	88778	85246	36527	109881	42739	118546	33017	1.136	(166.12764, 4407.9126)(167.07498, 5112.1143)(168.0758, 569.31)(148.06065, 43661.855)(149.06352, 802.776)(165.07684, 2063.558)(166.0724, 4998.72)(151.67717, 403.84198)(152.0792, 359.73)(187.05952, 424.3933)(170.04837, 3842.912)
D-imyo/i-inositol (1,2) bisphosphate	47566	1	70519	55920	112874	44159	83819	30311	77873	91330	38425	33370	25681	28664	45978	22130	29172	25692	24940	15984	1.053	(336.9713, 2575.2)(338.22034, 653.70996)(338.9709, 542.33)(320.9581, 232.36)(336.97064, 3480.767)(337.97253, 1069.1482)(338.9706, 186.86)(319.96875, 229.55)(360.29276, 374.1478)(343.66382, 363.19427)(344.9524, 2485.5002)(345.9557, 326.13333)
2-naphthol	115166	103646	114887	97451	107743	133292	133258	60375	1	91968	92503	95945	73311	87795	1	1	96743	61180	78741	127041	19.387	(144.05702, 720.62933)(126.04748, 789.5587)(145.06508, 3626.4355)(146.0723, 326.68)(127.05417, 633.5859)(168.0515, 195.40001)
vinorine	527222	531038	809378	1	601557	366932	1	300078	511900	394747	1	1	1	1	1	1	1	1	1	1	17.2	(316.15765, 19303.389)(317.16248, 3124.921)(318.15723, 720.65247)
ricinoleyl-CoA	568159	1	1	1	1	707276	1	756226	1068335	551841	1	1	1	1	1	1	1	1	1	1	28.05	(1067.3179, 565.02997)(1026.329, 14451.93)(1027.3298, 2978.6077)(1028.3269, 2489.885)(1029.3304, 898.85)(1043.6617, 211.20332)(1048.3274, 121.61)(1050.3301, 521.37)(1050.3059, 10478.428)(1051.3088, 19169.062)(1051.3075, 2881.0576)(1052.3066, 2576.5251)(1053.3075, 679.0425)(1054.3052, 2644.83)(1055.3025, 6826.15)
6-decylubiquinone	131524	242660	1	1	1	150660	155594	1	120108	90122	184939	324016	329016	286006	272540	309273	260678	236519	727301	366000	21.408	(304.2001, 67.41)(345.20547, 1144.9175)(346.21362, 192.7975)(305.21024, 4764.5)(306.2125, 796.85376)(323.2207, 2738.55)(324.2194, 936.41)
deferoxamine	180011	189262	188477	170619	196311	174759	192233	197872	140152	160463	69453	31487	46185	69364	35005	39878	53196	63656	45106	60871	29.016	(543.34973, 4845.4785)(544.3547, 1333.7185)(545.3726, 388.0133)(568.38586, 212.55908)
iN/i-acetyl-&alpha;-D-glucosamine	578986	617691	634863	406683	640197	683266	526218	380643	494418	534254	275188	240583	224484	217649	190328	531109	510527	566325	259930	551885	1.231	(223.16647, 818.0893)(224.09485, 1163.9651)(205.08548, 6586.3486)(222.09688, 810.15356)(223.09827, 340.28665)(204.08762, 6182.4365)(244.23087, 7208.9463)(245.13887, 1442.0719)(246.08055, 176.55168)(226.90565, 501.86832)
4-(&beta;-D-ribofuranosyl)aminobenzene-5'-phosphate	61811	53230	8358	44124	41836	64672	70136	42373	10611	28703	10551	1	39720	39576	60072	50164	49611	64496	26406	62358	0.988	(304.0561, 2873.555)(306.05804, 4113.9297)(286.44553, 5313.1533)(287.4471, 1031.1554)(289.5498, 1609.2902)(305.0623, 3037.84)(306.0586, 6052.41)(286.04507, 3420.2402)(287.0462, 695.9575)(327.04532, 208.43399)(312.043, 187.77)
hercynylcysteine iS/i-oxide	28952	1	15041	25610	55952	13292	50600	1	72381	31605	53986	69370	93337	86436	128904	49775	96631	66439	58827	41315	1.104	(334.1109, 14933.542)(336.11438, 2378.9749)(336.1153, 745.76)(316.5593, 1107.3374)(318.10635, 401.66)(337.37753, 645.77)(338.12527, 2636.43)(339.12805, 316.855)(315.55994, 3796.5586)(316.61105, 1798.649)(360.85907, 911.0125)(360.60794, 618.03503)(338.64883, 3875.6138)(341.19617, 1193.932)(342.54382, 755.68335)(343.0999, 1345.4451)
16,17-dihydro-16&alpha;,17-dihydroxy gibberellin Asub12/sub	801194	647420	1	743785	677037	715621	1	580658	555916	1	1082849	1	1	1	1	1160209	1	59917	1	806664	19.049	(347.1844, 797.125)(387.17957, 34957.1)(388.18295, 8695.296)(389.18692, 1316.9438)(347.189, 2779.03)(369.2065, 9943.32)(370.2104, 2739.25)(369.17007, 360.95667)
1,2-dioctanoyl-3-methyl-1,2,3-butanetriol	1	642616	628248	1	589120	560013	384999	324022	519530	649631	27732	17104	1	34710	1	1	1	1	1	1	27.353	(375.29517, 335.94666)(357.2827, 8321.745)(358.619, 2030.8466)(359.29175, 2020.825)(374.29376, 183.94)(399.8588, 12222.78)(400.2912, 12082.47)(377.2658, 16036.871)(378.26877, 4826.539)(379.26456, 1280.198)
C22:0-DCA-CoA	511354	485423	431475	387122	470042	497037	408621	431871	455390	501621	1	1	1	1	1	1	1	1	1	1	27.546	(1104.3679, 7231.45)(1138.3683, 18415.05)(1139.3694, 1706.427)(1140.365, 3889.224)(1143.063, 2582.333)(1144.0642, 3179.104)(1144.365, 3176.8835)
guanosine 2',3'-cyclic monophosphate	1273323	1091599	549095	594224	664617	945283	1125542	594161	461431	728742	266423	991104	596967	70973	73285	98732	129830	1106799	817753	1814292	16.01	(344.04062, 680.1573)(326.0304, 38563.207)(327.0323, 6194.209)(328.02777, 3805.0586)(329.0301, 274.975)(370.03738, 10868.753)(371.03632, 2724.8008)(372.03516, 1096.6387)
5-hydroxy-L-lysine	251233	250072	1	168692	170600	197616	206476	1	1	193476	1	1	1	1	1	1	1	1	1	1	13.812	(146.1015, 83.7)(164.11531, 7596.3228)(165.11433, 273.30286)(146.10321, 183.645)(191.10698, 6545.211)(172.4953, 4249.322)(173.0962, 4300.3)
decanoyl-CoA	53295	58455	59182	47811	78461	38263	39291	40278	45321	1	1	1	1	1	1	1	1	1	1	1	11.365	(900.1081, 908.4601)(901.21783, 1995.4675)(902.2205, 438.68665)(900.2197, 1695.45)(923.1921, 177.28)
iN/i-hydroxyl-tryptamine	255478	250152	285593	224449	244249	227346	250450	168496	220671	252700	1	1	1	1	1	176184	244077	1	1	170995	5.332	(179.1034, 636.7167)(158.08466, 1470.815)(159.0799, 1165.74)(177.46796, 1175.9546)(159.09082, 10799.904)(160.09483, 1008.073)(201.09132, 3846.5823)(183.07838, 9233.274)
dihydroconiferyl aldehyde	245231	460098	295290	384372	248393	265932	326741	242054	239069	267382	307861	304304	301672	309560	306699	306197	367277	291641	379829	274940	22.745	(181.08727, 1164.9473)(182.083, 116.94)(163.07541, 17011.59)(164.0792, 1800.321)
L-ornithine	10883756	8990335	13094001	5426704	7955082	7688020	11572863	5758951	9645090	7389598	2326112	1878207	1547694	1495717	5922408	1524487	2690246	1506898	2600209	1149328	4.752	(134.24847, 4172.6787)(135.40126, 1354.6492)(137.10638, 2829.4478)(115.086876, 100168.45)(116.08943, 6438.13)(159.99484, 8550.1455)(160.89655, 12864.337)(161.097, 13397.35)(140.08102, 3530.0728)(142.08646, 52.074997)
gibberellin Asub8/sub-catabolite	44466	131294	137309	211615	224923	112236	188688	142166	177965	243394	878955	479253	666762	479545	715504	290354	262999	764575	530452	532929	2.56555	(360.1185, 4451.8354)(361.10992, 1208.6085)(362.1002, 297.72)(342.8853, 14518.149)(344.11487, 91112.19)(345.11804, 12543.604)(346.1205, 2247.0222)(343.12143, 7515.992)(387.12488, 12094.819)(388.1216, 25951.924)(365.37793, 53344.434)(366.20792, 7991.3853)(367.1064, 1602.4838)
1-phenylpropane-1,2-dione	121288	133231	162198	125875	114381	112883	125975	150260	114694	150193	152538	124226	157634	173566	134357	171714	152428	150338	183859	184309	20.5	(153.06612, 631.26935)(149.05965, 8713.483)(150.06285, 722.88403)(151.05565, 161.81)
chrysoeriol	520724	1	1	265967	443583	299789	245559	292239	239650	231377	1	1	1	1	1	1	1	1	1	1	10.639	(299.05496, 14133.633)(300.0596, 2839.0903)(301.06494, 228.93)(325.0499, 114.56)
&alpha;-L-rhamnopyranose	34896	1	37846	22325	23170	28690	8327	9785	13569	18214	55853	99763	125789	88778	85246	36527	109881	42739	118546	33017	1.136	(166.12764, 4407.9126)(167.07498, 5112.1143)(168.0758, 569.31)(148.06065, 43661.855)(149.06352, 802.776)(165.07684, 2063.558)(166.0724, 4998.72)(151.67717, 403.84198)(152.0792, 359.73)(187.05952, 424.3933)(170.04837, 3842.912)
glutaconate	109816	183910	1	51738	111579	133606	73070	261466	55861	108549	1	1	1	80204	80936	1	27340	102498	144910	81260	1.599	(132.0185, 116.45)(129.01991, 4759.684)(111.00855, 4407.128)(112.00721, 285.64334)
glyceryl 1-monostearate	1	260419	117615	1	1	208279	174471	160207	180380	135346	1	1	1	1	1	1	1	1	1	1	29.035	(358.81052, 1147.055)(361.3126, 1892.33)(363.3223, 1198.93)(359.3135, 2126.0276)(381.2988, 117.17)(363.79166, 5340.24)(364.69046, 2179.16)(366.2917, 159.17)
heliocide H4	182757	166219	168392	62294	110820	86052	150315	70247	111550	92384	79659	1	1	100995	113515	101560	104752	1	72743	64560	17.2842	(391.18915, 6840.367)(392.1928, 1083.0391)(393.1911, 149.23001)(433.2002, 871.1099)(414.1795, 5367.2944)(415.18515, 686.61707)
tabersonine	85930	1	110508	1	83427	138054	134026	47223	92997	48900	1	1	1	1	1	1	1	1	1	1	13.29	(319.89984, 4906.85)(321.18866, 897.93005)(340.2083, 114.49)(320.1857, 4888.9233)(321.1885, 999.6866)(364.1975, 2109.17)(346.1871, 1583.81)
5-deoxy-D-glucuronate	66904	31943	45099	71883	70516	92803	78808	70067	78032	73570	895556	811495	696442	638495	937782	801254	718570	517312	551044	786983	1.469	(181.05028, 1341.747)(161.03358, 14344.436)(160.95673, 522.1492)(179.05182, 701.18)(181.05396, 675.972)(160.40118, 3868.2366)(201.02914, 187.955)(187.03156, 1284.5232)
(22&alpha;)-hydroxy-cholestanol	48755	78646	1	1	1	191840	15797	1	1	1	431847	1	913027	1	947335	671777	759104	861868	497494	1038607	29.896	(405.3682, 3778.1401)(406.3736, 712.24)(386.6251, 765.25903)(387.36053, 71.78)(405.3711, 7192.3335)(406.3741, 2019.5665)(407.3605, 47.26)(389.3733, 116.520004)(431.3736, 7180.08)(409.34525, 9890.372)(410.3452, 148.39)
thiomorpholine-3-carboxylate	1	89523	1	1	90133	67458	1	52118	66659	44266	1	1	1	1	1	1	1	1	1	1	1.582	(151.03416, 769.6684)(148.04254, 2398.5183)(132.36623, 35421.066)(133.03189, 55352.93)(155.3473, 1989.1566)
eriodictyol dibenzoylmethane tautomer	67119	53230	8307	44124	63372	64672	74601	46812	77293	24391	25355	1	39720	83028	66888	50164	49611	61884	41195	68236	0.988	(304.05344, 2478.6033)(306.05804, 2807.26)(286.312, 4728.1387)(287.31345, 949.2639)(289.0491, 2281.0125)(289.0512, 692.6)(290.0497, 677.74)(305.0623, 3037.84)(286.04507, 3350.875)(287.0462, 682.27246)(326.79538, 196.9425)(312.043, 187.77)
phloretin	78562	1	71922	43936	60986	44158	46972	31162	40588	1	396627	411557	482982	555100	430007	387267	308184	358761	655575	305541	1.935	(276.73688, 6776.6494)(277.3408, 36808.74)(278.34497, 4298.9214)(279.09955, 1790.3899)(259.0819, 7469.5566)(278.1, 871.92816)(278.60324, 483.65)(257.081, 7047.242)(258.08554, 975.4082)(259.0806, 481.185)(301.53265, 2013.2196)(284.07474, 10159.336)
3-methoxy-4-hydroxy-5-iall-trans/i-hexaprenylbenzoate	9587440	6438524	7015076	8324449	8600241	6686441	7959193	1	8021655	7917908	5691434	5905067	1	5879536	5761992	1	5890461	1	5985654	1	24.739	(560.4021, 4759.692)(561.4037, 396.09998)(600.60815, 33060.418)(600.8565, 21880.102)(601.6663, 7175.701)(603.4124, 2703.784)(559.9118, 2293.325)(576.41016, 232409.84)(577.4131, 74529.42)(578.4201, 16770.363)(579.42395, 3092.1262)(580.4231, 113.975006)(581.56647, 3107.2668)(582.39905, 857.98553)
a dihydroquercetin	284853	280241	256049	414793	311830	301483	243804	190670	216455	214438	1	1	1	1	1	1	1	1	1	1	15.733	(287.05487, 14069.057)(288.05832, 2083.227)(313.0517, 687.5689)
2-descarboxy-cyclo-dopa	264521	97442	147849	62719	63392	52471	210564	153534	70498	75086	1	1	1	1	1	1	1	1	182789	1	2.339	(155.08263, 8954.68)(158.09128, 222.552)(139.71611, 3988.3586)(140.0801, 3791.22)(154.38815, 5206.2114)(139.83678, 2909.2473)(176.06725, 1031.5366)(177.06737, 151.67334)
D-pinitol	2468207	1988366	2049337	2527304	2133110	2504928	2647432	1314307	2369076	1963077	1759502	1878202	2149357	2212107	2295863	3138777	2949588	2394283	2805125	3428477	1.842	(196.43402, 2041.4574)(197.98514, 8863.849)(198.7547, 3780.3035)(177.96107, 705.5389)(178.0702, 378.03)(195.92155, 801.2583)(196.07764, 414.3933)(177.47638, 683.06104)(178.0716, 1712.2667)(217.06836, 64062.508)(218.07072, 5935.402)(219.07452, 420.2967)(199.0585, 100.21)
1-18:3-2-16:1-monogalactosyldiacylglycerol	1	1927925	653457	1178797	530794	1189557	1090278	2110209	396587	1164368	477181	20023	1	214162	214575	126857	186951	95613	223124	234265	28.6015	(751.3144, 2270.2693)(752.117, 882.73663)(752.5138, 369.93)(736.40015, 4303.9263)(737.1892, 3897.9749)(738.54016, 95.59)(754.0432, 1269.6901)(755.5367, 107.43)(736.2075, 1448.5352)(736.5308, 15911.82)(737.5326, 7321.89)(773.896, 6655.5146)(774.5212, 3075.6516)(775.52905, 1693.4684)(776.52057, 82.895004)(756.06537, 2630.0063)(758.8109, 788.6861)(759.1778, 254.03333)
octanal	638026	703751	655304	652922	627926	659290	563275	618062	598789	595400	641320	646169	618690	670202	732814	690620	708352	663474	669827	668326	24.314	(111.11688, 30410.176)(112.12036, 2129.9106)(151.71103, 2944.668)
apigenin 7-O(6-malonyl-&beta;-D-glucoside)	1109912	1000291	758939	821016	912465	686237	549810	684228	594955	530054	1	1	1	1	1	1	1	1	1	1	10.655	(519.11096, 29929.354)(520.11414, 6630.2446)(521.1159, 1205.482)(501.10043, 9105.654)(502.10358, 1815.274)(503.1062, 295.56)(540.9918, 690.659)(545.1076, 2327.141)(546.1097, 144.91)
iN/i-acetylglutamyl-phosphate	35096	28591	32419	25777	32598	38747	28427	23791	30934	34010	20115	9950	13820	33586	28998	24565	22406	24145	18854	26379	0.991	(269.0164, 393.02222)(267.0146, 1422.3013)(268.0099, 238.98499)(252.96078, 4473.587)(253.96158, 2158.787)(254.0154, 783.79)(289.99594, 160.82)(273.4525, 588.7169)
8-hydroxy-luteolin	572827	477338	247302	250113	299895	415077	512907	266188	216177	323191	118562	411703	257183	27093	34325	40356	47198	460462	349686	787322	16.01	(301.03613, 17411.234)(302.03116, 10389.983)(303.03336, 1340.1892)(304.0303, 152.17)(283.0257, 284.5257)(326.0304, 39006.69)(327.0323, 6270.017)
imeso/i-diaminopimelate	545001	728540	700442	630431	769791	941709	913183	953610	716990	772037	1962243	1085185	2224932	2364107	2615366	2173490	3262985	1898811	2451838	1779438	1.217	(194.10153, 991.64886)(174.08755, 168036.1)(175.0906, 15732.291)(177.0945, 101.24)(191.1038, 33166.07)(192.10556, 2896.1436)(193.10886, 161.26999)(173.09232, 14764.322)(213.0821, 7066.4077)(214.07617, 132.20332)(215.07259, 165.33333)(196.07762, 1149.4319)
bisdemethoxycurcumin	1	1	46355	1	122422	28935	65287	1	1	1	119607	229759	143061	73239	165974	1	113937	70436	111439	47385	1.109	(308.38898, 348.09283)(294.10522, 1559.678)(311.7188, 1268.662)(314.1269, 2653.96)(292.30725, 1169.49)(292.1146, 643.61)(331.0928, 6399.971)(332.08725, 2746.4272)(333.09268, 367.28253)(315.693, 453.57602)(316.089, 675.2)
dinitrophenylhydrazine	71781	49609	88376	119563	65469	67751	66288	64855	65119	52396	25009	25929	28556	43309	23190	12623	17853	41812	37396	17962	1.139	(200.64255, 944.23456)(201.0438, 676.57)(201.45033, 57368.9)(203.90211, 19821.436)(204.05655, 5731.475)(186.04375, 404.845)(221.02625, 3157.6724)(222.02893, 283.19666)(205.02185, 230.88)
9,10-epoxy-10,12Z-octadecadienoate	1	10408829	1	12751155	11228172	12086311	1	8769343	9896043	10582803	1	1	1	1	1	3662683	3604225	2436764	1	2732942	18.45	(293.21106, 125192.445)(294.21262, 30042.143)(275.2009, 190811.61)(276.20383, 35773.13)(295.2259, 23981.73)(296.2291, 4873.671)(277.2133, 9466.374)(278.21503, 2074.499)(316.93143, 1216.7418)(318.8072, 7063.1436)(320.21106, 1338.545)(298.74826, 830.0989)
lampranthin II	531763	533855	542580	376787	579422	377491	258487	231638	322072	268123	1	1	1	1	1	1	1	1	1	1	11.425	(725.9896, 831.437)(727.1865, 1662.2087)(728.1904, 159.385)(707.5809, 5085.352)(709.1762, 14850.828)(710.1768, 4617.675)(711.1821, 976.965)(726.1902, 1488.945)(708.17865, 9160.979)(751.38837, 706.34393)(752.38513, 2228.041)(753.183, 3018.6526)(754.1873, 492.3425)(730.5605, 469.84406)(733.9264, 1014.45996)(734.9247, 1574.3926)(735.1739, 2041.14)
juvenile hormone III	858877	1	1082452	1	943588	1079638	952594	953794	670971	696984	849652	1	1016997	894636	584458	424850	779596	446264	965361	757126	21.4584	(267.19412, 5712.126)(269.19568, 199.64)(250.18318, 2675.2903)(251.1853, 71.54)(267.195, 18013.357)(268.19586, 3465.6328)(249.18483, 8439.409)(250.18481, 3120.749)(251.1846, 95.77)(289.18018, 8536.545)(290.1802, 1513.4347)(271.59927, 1503.3557)(272.17258, 647.05)(273.1672, 280.8)
&beta;-D-4-deoxy-gluc-4-enuronosyl-(1,3)-iN/i-acetyl-D-galactosamine	522338	645259	525061	514449	461904	470969	653976	432954	469221	478148	93074	80923	86045	112918	82247	87313	89135	128146	88837	68221	1.116	(363.85107, 11143.379)(364.76993, 37671.223)(365.10458, 61996.996)(379.11505, 189.575)(364.04294, 29527.916)(365.30902, 5938.845)(383.0801, 13278.177)(384.08575, 1746.1016)(385.0793, 398.605)
abieta-7,13-diene-18-oate	315001	1	276991	241895	306668	354598	305429	1	181467	1	237097	280493	195558	244123	202385	198402	242571	191853	207954	352663	19.388	(301.21286, 1271.9116)(283.2049, 10782.823)(284.20892, 2272.2275)(285.2057, 188.28223)(324.20682, 3549.3652)(306.19556, 662.9941)
scutellarin	132022	145894	120222	209145	101434	117906	141090	115844	82301	87836	61919	69347	42991	59032	33991	45400	37245	91807	37945	34022	1.115	(462.077, 1723.8424)(463.07877, 420.018)(444.06537, 1235.3346)(462.07758, 4696.7827)(463.0773, 850.8158)(464.07904, 214.4)(444.06635, 1063.47)(445.0851, 177.01)(488.0651, 1069.68)(466.05072, 2679.0083)(467.05197, 734.7653)(468.04675, 428.455)
6-iO/i-galloylglucose	179515	170174	134304	129335	149767	110586	91825	112636	100281	89345	1	1	1	1	1	1	1	1	1	1	10.655	(319.07886, 171.05334)(355.0629, 6462.878)(356.06552, 785.391)
glutarate semialdehyde	57717	30973	60813	33610	33131	42540	27826	42575	25822	45859	52475	61787	1	1	57086	40198	62741	1	69909	59155	1.212	(115.03896, 1694.1571)(116.032196, 94.38)(117.95938, 237.25365)(100.03994, 360.20575)(139.03067, 810.5967)
S-(indolylmethylthiohydroximoyl)-L-cysteine	97327	63878	61843	80033	1	97382	39699	48516	1	1	235204	41190	1	250441	1	1	160929	1	1	1	2.43929	(275.07355, 4727.63)(276.08002, 227.10555)(277.0642, 82.54)(299.0905, 252.71)(281.20642, 1965.0212)(321.0799, 165.0)
5,6-dihydroxyindole	12311197	11305150	11670330	8250878	11371604	11727367	10239496	10076382	9758779	9932980	1	1	1	1	1	1	1	1	1	724679	3.096	(153.33194, 18559.812)(154.0603, 770.3233)(135.0454, 76.1)(150.05511, 272840.03)(151.05873, 25907.479)
3-oxo-dodecanoate	2295241	1	1	2372655	1851030	2115622	1	1	1	1835221	960777	534088	887704	1279536	1334109	881277	765841	1	1	811998	18.43	(213.14847, 21152.846)(214.15147, 2778.7002)(215.1423, 126.244995)(195.13808, 44300.766)(196.1428, 16953.84)(219.17285, 1821.5264)(196.29857, 11908.892)(198.14975, 125.255005)(239.22421, 2145.686)(240.15259, 3870.0066)(218.1246, 95.43)
2-furoate	66802	91389	1	35360	85627	91487	47492	245540	36577	64625	15804	1	1	50655	167052	1	27340	1	1	1	1.599	(111.00859, 4341.184)(112.007164, 237.0677)
versicolorone	299561	324659	264272	427552	260355	189779	228894	272374	197620	237501	146112	186111	129237	130629	65483	84230	68465	206649	108934	109125	1.136	(384.08575, 1825.8695)(385.0793, 417.21002)(366.07336, 2920.8289)(367.07312, 532.49725)(368.0808, 144.985)(390.1056, 685.65204)(407.0755, 4890.345)(408.08032, 463.69858)
(-)-jasmonoyl-L-isoleucine	8359413	2494686	3942078	2739102	2376449	2811109	1856549	2575185	2982182	3517251	1600484	2972784	1	564644	761042	426908	627827	3078404	2354524	2891515	22.875	(322.20413, 597.77466)(323.2121, 219362.2)(324.2151, 51844.465)(325.20782, 19454.56)(309.04837, 9580.875)(309.2065, 9310.46)(345.1952, 1283.9457)(346.19705, 299.9)(331.24542, 3278.35)(332.1928, 154.6)
(5Z,8Z,11Z,14Z,17Z)-icosapentaenoate	315001	1	276991	241895	306668	354598	305429	1	181467	1	237097	280493	195558	244123	202385	198402	242571	191853	207954	352663	19.388	(301.21286, 1271.9116)(283.2049, 10782.823)(284.20892, 2272.2275)(285.2057, 188.28223)(324.20682, 3549.3652)(306.19556, 662.9941)
(8Z,11Z,14Z)-icosatrienoate	3385652	1873991	2915760	1951199	1657951	1806629	1864856	1122340	1635485	1464647	324667	517445	644279	652118	302832	477635	415896	261355	496376	527359	25.615	(305.24716, 60851.35)(306.25034, 12762.45)(307.24847, 2166.6184)(308.25314, 187.14667)(308.26035, 717.44336)(289.25165, 1160.118)(290.24783, 280.42667)(329.18195, 1138.5742)(330.91614, 2758.3333)(332.2512, 124.95)(312.90176, 271.9922)
homoserine lactone	940387	968496	1	892631	1012571	885330	1	783414	1031841	935164	1521836	1019418	2101512	955525	1929999	1482114	2065428	1149507	2111560	1379789	1.156	(102.05523, 34196.945)(103.052925, 1941.19)(104.05322, 1003.23206)(127.049194, 136.59)(110.82137, 2857.6387)(111.04425, 6819.455)
(-)-9&beta;-pimara-7,15-dien-19-oate	315001	1	276991	241895	306668	354598	305429	1	181467	1	237097	280493	195558	244123	202385	198402	242571	191853	207954	352663	19.388	(301.21286, 1271.9116)(283.2049, 10782.823)(284.20892, 2272.2275)(285.2057, 188.28223)(324.20682, 3549.3652)(306.19556, 662.9941)
feruloylserotonin	495780	471376	484522	375736	463650	415150	399669	348128	384106	406290	82190	98396	64957	133472	136594	440281	102728	244080	128665	695101	6.02155	(355.1511, 1571.43)(338.13858, 5182.3125)(339.14212, 1508.8232)(375.1307, 8706.341)(376.1338, 1479.8613)(377.1447, 173.45)(357.12088, 8602.266)(358.1234, 1160.5874)
(-)-medicarpin-3-iO/i-glucoside	100190	100494	115679	144471	137043	96078	93998	86064	112071	118411	556943	462176	1508862	1355477	938578	612088	1112446	897958	1	830692	7.4875	(414.5337, 25160.504)(415.53683, 4655.552)(417.26434, 1031.7212)(415.13586, 7295.093)(416.1391, 1168.395)(459.1434, 247.08)(440.1302, 139.63)
1,2-di-O-sinapoyl-&beta;-D-glucose	42620456	41747712	42394384	28561468	39024304	39597112	1	30869880	32426824	33347408	274666	2140219	160479	118958	295627	803133	1430647	598721	116548	1674998	21.719	(596.1986, 1019.75)(597.2022, 161.98)(616.1764, 918856.8)(617.1793, 353797.62)(618.1819, 78239.984)(619.1839, 16077.173)(620.1863, 2236.751)
red chlorophyll catabolite	17070948	16945238	21200982	12523388	15053847	16823056	17715892	1	18678490	1	1	1	1	1	1	1	1	1	1	1	28.552	(627.26996, 203.22)(608.2577, 1331.3259)(609.2716, 616508.9)(610.27386, 234732.22)(611.2761, 45883.086)(612.2784, 6748.2246)(613.2812, 521.2867)(631.2512, 6594.9673)(632.2501, 2870.4038)(633.25714, 257.385)
zeaxanthin	1	1	263332	1	1	1826159	1930058	1258268	3183332	1	3747542	2685862	3275378	1653517	1946433	1	103505	1	1	1	29.0839	(568.53534, 7124.5645)(571.432, 1123.29)(550.555, 2180.9302)(556.4392, 5497.59)(569.4352, 8000.021)(551.4234, 22029.332)(552.42676, 9668.086)(553.42755, 2315.1357)(554.4248, 32.92)(594.33777, 1622.69)(596.3314, 3606.2983)(597.09625, 7374.7134)(597.4288, 11229.4)(573.404, 480.15274)
C-13sup2/sup-carboxypyropheophorbide ia/i	25510664	28025604	1	1	24460744	11742522	9227587	9948184	13329866	12088613	80101	80989	62127	82625	42933	60478	45139	130796	37696	103421	13.4625	(577.24677, 2720.5813)(578.2507, 982.46893)(561.232, 127.48)(579.26025, 722160.44)(580.2632, 266668.06)(581.26575, 58039.273)(582.2685, 7954.497)(583.2708, 684.6914)(565.5874, 1094.7267)(566.251, 2140.3)(604.251, 704.07)
cannabinerolate	1	383803	1	412356	1	391615	315615	366491	1	1	353484	361166	348099	369734	379945	462106	392801	404019	426770	385962	26.32	(359.22125, 12410.346)(360.22552, 2687.1946)(361.2334, 320.08212)(341.21246, 6426.343)(342.22092, 1810.9225)(342.22214, 1948.56)
allolactose	1958928	2295003	1875733	1967811	1835854	2337056	3083966	1738596	2147666	2321934	895189	605702	1133256	1155007	1071883	1222407	1372963	1309996	1156153	1130162	1.142	(342.61847, 937.1606)(325.68478, 4339.85)(343.37277, 3646.6643)(325.11328, 5747.078)(326.1237, 1125.9329)(365.10477, 46802.6)(366.10895, 6118.493)(367.10852, 1160.7625)(368.121, 154.42)(347.45676, 1399.2963)(348.09283, 197.74)
L-histidine	7532039	9350447	7470703	8610597	11557475	13101519	10032268	13039937	10218341	12651989	8827012	8892295	10569432	12589858	15063063	8147052	10793285	9181025	14017392	7268573	1.434	(158.97652, 243490.25)(160.02948, 32443.574)(160.0798, 21664.51)(141.01595, 4006.3347)(141.86877, 952.30994)(156.07706, 277683.53)(157.08046, 20625.256)(158.0828, 950.81)(140.07031, 2434.6006)(178.37288, 1769.9307)(179.05598, 335.33)
lactose	1958928	2295003	1875733	1967811	1835854	2337056	3083966	1738596	2147666	2321934	895189	605702	1133256	1155007	1071883	1222407	1372963	1309996	1156153	1130162	1.142	(342.61847, 937.1606)(325.68478, 4339.85)(343.37277, 3646.6643)(325.11328, 5747.078)(326.1237, 1125.9329)(365.10477, 46802.6)(366.10895, 6118.493)(367.10852, 1160.7625)(368.121, 154.42)(347.45676, 1399.2963)(348.09283, 197.74)
methylchavicol	626861	550220	710226	1	1	580112	657371	1	478478	483654	1	1	459898	1	1	345124	503695	310399	1	844816	20.7749	(148.08853, 2501.8757)(130.0762, 1247.9056)(149.09602, 6908.899)(150.09993, 2261.82)(131.08525, 14535.532)(132.08824, 1266.4358)(171.74756, 1392.9601)(153.06808, 2452.407)(154.0776, 586.01404)
(+)-camphor, carveol, geranial, neral	1920876	1	2190620	2506143	1	1895839	4748165	1784383	2182029	1715698	1	1	1	1	1	1	1	1	192686	1	16.235	(155.46164, 205.03667)(153.12737, 15050.3955)(154.13083, 3187.412)(135.1169, 105267.65)(136.11917, 14765.961)(137.1302, 1285.6233)(175.61295, 2228.14)(157.1002, 4120.7437)(158.098, 294.31)
isatin	477511	491112	607277	499784	537063	532503	526478	538426	471019	548266	317906	1	370640	485745	476851	448081	443130	480150	328172	498283	0.988	(147.03157, 455.98724)(129.02168, 17017.771)(130.02046, 666.4548)(151.04765, 6142.6562)(134.37396, 559.8367)(154.76848, 288.6783)
7''-O-phosphohygromycin B	100682	101232	103521	60466	107413	107556	99355	84706	97159	82189	1	1	1	1	1	1	1	1	1	1	9.899	(591.2035, 5444.898)(592.2072, 1291.353)(635.21045, 535.60205)
hydroquinone-O-&beta;-D-glucopyranoside	313273	246034	280133	228881	285521	260634	258131	192462	173178	215508	1	1	1	1	1	1	1	1	1	1	11.751	(272.08942, 13512.323)(273.09357, 1935.0779)
coumestrol	187585	160002	89780	84785	100760	147735	171059	88624	74683	107673	38586	141463	80194	1	1	8573	17335	155288	114447	273772	16.012	(270.04276, 28506.07)(271.04575, 3864.9653)(252.03223, 786.025)(269.046, 6697.371)(296.04156, 291.942)
palustric acid	315001	1	276991	241895	306668	354598	305429	1	181467	1	237097	280493	195558	244123	202385	198402	242571	191853	207954	352663	19.388	(301.21286, 1271.9116)(283.2049, 10782.823)(284.20892, 2272.2275)(285.2057, 188.28223)(324.20682, 3549.3652)(306.19556, 662.9941)
6-methoxymellein	181062	177516	204530	184669	183673	176799	197977	200968	216773	198758	165072	195146	197169	372675	180618	204744	188010	199150	195780	205788	23.035	(209.08127, 13368.242)(210.0846, 1240.0588)(211.09465, 106.770004)(191.07083, 2883.5159)
1-18:3-2-18:3-phosphatidylcholine	1	1	227353	297033	100569	172873	129129	317728	1	170975	60016	133990	42205	52681	185143	765702	416018	64327	1	56937	28.1076	(779.53906, 2451.033)(779.7406, 3620.0737)(780.5492, 24706.13)(764.5312, 367.99667)(780.2092, 5239.4487)(763.4363, 3106.823)(764.7415, 10157.492)(765.4019, 6981.413)(765.5432, 4503.32)(802.16284, 2015.9855)(804.0364, 654.54004)(802.5329, 221.73)(782.85126, 1255.72)(784.5238, 423.44)
L-rhamnulofuranose	34896	1	37846	22325	23170	28690	8327	9785	13569	18214	55853	99763	125789	88778	85246	36527	109881	42739	118546	33017	1.136	(166.12764, 4407.9126)(167.07498, 5112.1143)(168.0758, 569.31)(148.06065, 43661.855)(149.06352, 802.776)(165.07684, 2063.558)(166.0724, 4998.72)(151.67717, 403.84198)(152.0792, 359.73)(187.05952, 424.3933)(170.04837, 3842.912)
(2S,5R)-2-(2-hydroxypropan-2-yl)-5,9-dimethyl-1-oxaspiro[5.5]undec-8-ene-7,10-dione	216637	210842	294426	144874	644893	338903	282337	444321	537719	252712	127594	1	262635	223937	157878	192308	130713	103163	293886	1	18.9095	(266.1538, 117.03)(248.13885, 3844.1038)(267.1605, 7788.8496)(268.16666, 963.84)(249.14871, 10750.809)(250.15154, 1558.8536)(251.14276, 229.32666)(289.14197, 721.04144)(275.1453, 83.78)
L-2-aminoadipate	197208	278805	235434	107402	229765	242319	122044	220321	194432	221836	64544	1	41435	20515	44621	36191	72275	61514	54582	24301	1.309	(160.06004, 1938.8248)(142.05055, 1749.1373)(164.0744, 23959.795)(165.07661, 1330.3342)(187.05954, 367.03198)
luteoforol	1	1	1	1	1979496	1115605	991807	1	1168395	906160	1	1	1	1	1	1	1	1	1	1	11.421	(313.07056, 66090.33)(314.07382, 11285.107)(315.07626, 1442.116)(295.05988, 2011.6641)(296.0626, 498.68)
porphyrin-ring	1	1	35033	58354	122422	18288	62482	16721	67869	79538	119607	229759	1	67599	165974	83024	1	52328	1	1	1.108	(308.35303, 343.6825)(311.11646, 1045.2488)(314.12784, 2674.6848)(331.0928, 5667.3174)(332.08783, 2554.348)(333.08722, 311.31503)
1,5-dideoxy-1,5-imino-D-galactitol	306440	1	1	331681	380916	563683	1	1	1	489523	283198	176761	296414	433578	379138	359640	437232	421539	280519	419423	0.98	(164.75966, 1335.7566)(165.096, 357.9)(146.08145, 355.05002)(166.99347, 540.8933)(148.69402, 936.472)(150.09625, 298.305)(187.08173, 14235.751)(188.08153, 2286.8777)(172.5079, 447.93286)(174.081, 13664.03)
8-hydroxykaempferol	572827	477338	247302	250113	299895	415077	512907	266188	216177	323191	118562	411703	257183	27093	34325	40356	47198	460462	349686	787322	16.01	(301.03613, 17411.234)(302.03116, 10389.983)(303.03336, 1340.1892)(304.0303, 152.17)(283.0257, 284.5257)(326.0304, 39006.69)(327.0323, 6270.017)
3-acetamidopropanal	2362304	2770263	2295268	2229680	2391649	2263962	2143149	2215217	1841267	2372196	5130392	4439172	6815803	4852742	5884441	4745808	1	3617077	8975680	3918712	1.261	(116.07067, 105912.57)(117.0721, 6116.5127)(118.06737, 489.41602)(138.4553, 14774.794)(139.65498, 677.802)
indole-3-acetyl-glycine	187628	82395	282120	100966	251719	135866	152041	138212	154836	165237	1	1	1	1	12804	1	1	1	1	1	1.64	(214.16814, 4586.041)(215.07, 108.42)(232.08267, 11217.47)(233.08308, 1037.322)(234.0798, 86.14)(254.06833, 1395.709)
corynantheal	121375	127016	222022	139949	231189	151835	362456	1	197585	156471	1	471941	1	1	1	1	114277	501501	351421	1092938	14.7818	(296.51703, 922.59106)(299.18997, 3465.9368)(281.18198, 2529.129)(282.18683, 145.475)(297.04672, 4896.4165)(297.187, 1571.6637)(298.1994, 165.69)(278.17816, 12839.632)(279.18774, 1967.1992)(322.25955, 2570.5261)(323.18512, 3130.7124)(302.16748, 3334.272)(302.91583, 1232.3588)(305.17203, 1796.3984)
2,4-pyridinedicarboxylate	1	1	46626	1	1	42420	38472	51945	1	1	29888	1	1	17117	19999	1	27429	1	22661	16702	0.982	(167.01266, 302.51443)(146.99438, 2045.428)(167.0186, 2044.59)
(iZ/i)-indol-3-ylacetaldoxime	142082	340182	390395	150920	392719	450480	464229	1	368320	237203	78972	57463	39889	131433	111068	116311	73794	44462	77561	106349	1.27	(175.80527, 12366.932)(175.38089, 1948.492)(176.0731, 470.6175)(158.97116, 316409.03)(160.02698, 33587.812)(161.01874, 1168.4325)(161.0816, 169.19)(178.56398, 2184.5698)(180.1015, 2048.75)(199.0723, 147.48)(179.64275, 1954.165)(180.067, 170.17)
3,4-didehydrorhodopin	1	1	21410	1	1	81229	1	1	10246	75008	33427	1	34734	100910	70373	38173	25708	1	1	81186	29.92	(552.4264, 6271.7397)(553.4291, 658.52997)(535.09235, 7694.9165)(535.43604, 2424.0862)(540.69324, 4785.325)(541.4482, 1850.9867)(578.43256, 7451.281)(579.4327, 2859.6494)(559.0209, 3168.63)(559.7545, 2193.4368)
(R)-adrenaline	6470516	5957275	7727911	6464914	6724477	5620746	6475123	4200555	5916188	6978996	4238409	4727064	5035217	4958686	4793247	4254389	3776011	4041373	5468206	3659281	3.661	(184.24796, 1492.48)(166.0863, 226625.92)(167.08946, 23123.15)(168.09258, 1457.4801)(187.10764, 472.558)(210.66695, 270.5957)(189.0739, 2226.8833)
cyanidin iO/i-O-[6-iO/i-(6-iO/i-feruloyl-&beta;-D-glucosyl)-2-iO/i-&beta;-D-xylosyl-&beta;-D-galactoside]	86722	69357	83050	65547	71701	61215	67291	38644	49464	41094	1	1	1	1	1	1	1	1	1	1	12.763	(899.22003, 3039.759)(900.2235, 697.768)(942.2292, 272.215)(943.2285, 358.00714)
tropolone	3326167	2621339	2826443	2551961	1	2735438	1	1	1792820	2379989	666032	711899	601910	619982	615746	655955	717128	703871	660821	1	18.0969	(121.02849, 97416.37)(122.03199, 6759.7573)(123.037704, 531.6457)(124.04, 328.22)
16-feruloyloxypalmitate	1	1	1	317436	482324	777365	930527	1	379032	325257	1	1	1	1	1	1	1	1	1	1	16.19	(431.27197, 1956.766)(432.27686, 3350.33)(431.2742, 5539.26)(432.2774, 4198.7)(448.2794, 4157.96)(449.2828, 1198.56)
methyl-D-glucoside	2468207	1988366	2049337	2527304	2133110	2504928	2647432	1314307	2369076	1963077	1759502	1878202	2149357	2212107	2295863	3138777	2949588	2394283	2805125	3428477	1.842	(196.43402, 2041.4574)(197.98514, 8863.849)(198.7547, 3780.3035)(177.96107, 705.5389)(178.0702, 378.03)(195.92155, 801.2583)(196.07764, 414.3933)(177.47638, 683.06104)(178.0716, 1712.2667)(217.06836, 64062.508)(218.07072, 5935.402)(219.07452, 420.2967)(199.0585, 100.21)
(2-itrans/i-6-itrans/i)-farnesoate	2814699	2625541	3178018	1494022	2411815	2854333	2981573	1742524	2226367	1987294	1378455	1086443	1487094	2172567	3808322	1846801	1705871	1643425	1176023	1037064	21.5513	(235.16936, 85322.805)(236.17233, 14087.144)(217.15872, 11348.451)(218.16194, 1471.544)(237.28362, 6904.4165)(238.18411, 1426.71)(220.17537, 1793.3846)(240.30164, 3873.513)
pelargonidin-3,5-diglucoside-5-O-caffeoylglucoside	51354840	37161908	32478156	27862976	38937568	25388826	28336028	30439892	24393920	25424518	1	1	1	1	1	1	1	1	1	1	11.362	(756.18286, 156.97333)(739.1854, 242.49251)(757.1978, 968599.6)(758.2013, 367322.72)(759.2043, 97736.84)(760.2083, 19168.672)(761.2085, 3210.872)(739.1862, 639.1825)(779.17944, 349740.47)(780.1821, 129912.42)(781.1841, 32804.586)(764.1873, 450.31)
coproporphyrinogen III	1	2492645	1	1869098	1	2014592	2437170	2836789	1	2268523	1792017	1	1	1	1	1	1	1	1	1	24.245	(639.27997, 21801.455)(640.28314, 8573.991)(641.29034, 2783.273)
Germacrene, cariophyllene, farnesene etc	564649	1011916	812051	392867	645880	792081	1215346	674346	1101784	7103957	1	1	1	1	1	1	1	1	1	1	6.314	(227.17534, 68827.65)(228.17851, 9536.689)(229.18117, 1166.83)
&beta;-gentiobiose	1958928	2295003	1875733	1967811	1835854	2337056	3083966	1738596	2147666	2321934	895189	605702	1133256	1155007	1071883	1222407	1372963	1309996	1156153	1130162	1.142	(342.61847, 937.1606)(325.68478, 4339.85)(343.37277, 3646.6643)(325.11328, 5747.078)(326.1237, 1125.9329)(365.10477, 46802.6)(366.10895, 6118.493)(367.10852, 1160.7625)(368.121, 154.42)(347.45676, 1399.2963)(348.09283, 197.74)
1,3,5-trimethoxybenzene	1	74153	1	1	96376	63273	1	1	1	1	193529	105502	195302	180502	1	1	1	153359	121133	1	8.616	(152.0731, 4830.64)(169.08716, 5712.7227)(170.093, 239.5025)(151.07652, 6806.6104)(152.07121, 676.0157)
ialdehydo/i-D-galacturonate	62815	94842	46276	1	1	213438	48342	263535	41606	1	1	1	33501	63762	183245	1	74623	65008	129003	49083	1.602	(193.03459, 1417.7802)(194.042, 173.23)(175.02234, 3071.4707)(194.0426, 1001.85)(220.03061, 442.32)
5,6-epoxy-3-hydroxy-12'-apo-&beta;-caroten-12'-al	2837233	2582476	3036565	1460965	2053159	2712803	2634859	1923912	2193312	1	1	66238	91002	101664	75397	1	1	1	93639	67219	16.2681	(414.2784, 158.26)(392.26157, 703.06)(395.2685, 5613.9)(396.2789, 1823.48)(409.27338, 32430.066)(410.27682, 9625.772)(395.6088, 4664.683)(396.28125, 1935.66)(432.26392, 7023.1465)(433.2655, 875.4133)(416.6744, 145.62085)(418.00922, 126.64)(418.2564, 100.29)(419.2622, 149.62)
gibberellin Asub51/sub-catabolite	53373	43889	57730	48307	56897	52503	1	43379	46702	46801	1	251663	167557	65168	145146	31323	77465	57852	86754	53815	14.2721	(328.1328, 5148.422)(329.13693, 870.9523)(332.70294, 1244.5878)(334.1506, 197.06)(311.12766, 3090.858)(312.1319, 261.6075)
harmol	14916	24925	21113	27011	14018	60212	43100	1	1	1	104552	1	1	114561	104957	1	159085	87976	128002	101465	1.118	(201.08813, 3114.3186)(181.14278, 2917.1707)(199.08833, 4660.1157)(182.0817, 2348.27)(221.90588, 382.735)(205.20651, 892.0815)(206.06665, 1167.8134)
glyceollin III	55614	52122	42542	44563	31248	85170	69909	58365	46193	52316	351227	366810	311290	352822	239011	155146	161280	381882	402850	346001	1.5435	(341.78992, 240.985)(321.10797, 3716.9277)(322.40012, 577.25354)(342.88504, 1097.2756)(343.1377, 41.97)(321.4278, 1943.5544)(361.40662, 824.7225)(362.56683, 622.7515)(363.1073, 919.3)(344.29422, 2316.7737)(346.60202, 495.2167)
8-oxoguanine	1	1	1	1	1	468332	1	1	1	1	367074	1	389097	586531	1	1	480223	465880	363763	469702	0.973	(170.04869, 4208.7563)(151.03506, 11167.124)(168.05072, 28911.2)
formylaminopyrimidine	867712	974791	1040902	742715	1328984	1139586	1237404	805504	968418	1	217307	224534	1	268103	489032	375353	491319	1	335379	438017	5.353	(166.08664, 12158.149)(167.08809, 1110.0087)(168.0816, 100.71)(171.09944, 1100.0767)(151.08607, 690.1306)(153.09085, 143.70999)(189.07419, 12743.898)(190.07845, 820.9569)(171.37799, 499.03128)
(+)-sesamin	1	510465	213793	435047	196129	120737	977381	704916	994870	946643	103794	269646	201614	242025	1	55301	72875	64317	176763	13993	3.02	(356.11783, 42517.953)(357.12085, 4880.435)(358.1239, 1050.1545)(338.10754, 19067.494)(339.11072, 3371.5386)(340.11353, 147.215)(355.12115, 20284.012)(337.11072, 8575.037)(382.11432, 6249.4824)(364.10022, 94.325)
iN/i-propargylglycine	63966	53337	56149	74974	73718	50947	53560	60776	53417	1	29499	26881	1	26806	21251	1	1	1	1	1	1.576	(112.0395, 209.33)(117.05569, 392.50143)(135.02933, 2217.1084)(136.0245, 299.035)(121.0289, 8722.892)
adonirubin	251297	567171	1	685049	1	456757	168763	310088	608429	612589	1	1	1	1	1	1	1	1	1	1	29.344	(581.3986, 7201.598)(582.40234, 3338.1636)(562.3827, 164.47)(563.8966, 10361.017)(565.403, 38678.39)(607.39044, 37288.445)(608.3935, 9195.186)(609.40466, 3502.6462)
N,N-dimethylaniline	38122	42461	29659	58402	67925	60785	60319	33497	52723	34156	1	1	1	30009	1	21775	1	1	1	17296	5.512	(122.09655, 2304.0408)(144.38869, 6866.6694)(145.4179, 628.1492)
D-glucosamine	1	2022961	1	1838011	1	1741285	1	1925770	1	1	1	1257402	1478539	1572774	1832997	1	1510620	1545963	1663254	1353584	1.344	(180.08717, 3462.634)(181.09656, 222.83098)(162.07619, 34555.332)(163.07655, 6104.2017)(183.1013, 392.67)(166.09091, 687.40717)(167.0925, 4346.24)(208.0871, 59.6)(185.0648, 3035.432)
&alpha;-curcumene	326149	683082	151125	1	277658	185232	259059	207434	1	1	165127	1	140890	586943	1	1	1	161837	149035	152343	24.224	(203.17937, 4324.408)(204.18268, 181.28125)(227.29364, 3592.5586)
3,4-dihydroxymandelonitrile &beta;-iD/i-glucoside	1860971	1547970	1680941	1791403	1743996	950602	1411949	1226464	1521080	1413141	256687	228028	166069	243931	153629	123537	110724	241902	190923	142898	1.506	(314.09543, 508.12064)(331.1101, 234.33)(350.0843, 36212.336)(351.0866, 4274.1865)(352.08414, 3617.4944)(353.08502, 325.85715)(334.68073, 863.008)(337.08865, 2558.925)
6,7-dehydrobaicalein	187585	160002	89780	84785	100760	147735	171059	88624	74683	107673	38586	141463	80194	1	1	8573	17335	155288	114447	273772	16.012	(270.04276, 28506.07)(271.04575, 3864.9653)(252.03223, 786.025)(269.046, 6697.371)(296.04156, 291.942)
indole-3-acetyl-&beta;-6-D-glucose	272919	277768	231768	237544	287901	180386	232867	291270	272276	261475	70330	1	1	59659	52777	52890	67927	79705	78949	79846	1.525	(360.10706, 2874.9592)(361.11035, 138.778)(321.11526, 3713.3982)(322.21603, 253.76799)(324.1238, 117.2)(337.1111, 255.19)(338.12555, 5142.048)(339.12802, 568.068)(343.10153, 400.71146)
1-hydroxy-2-methyl-2-(E)-butenyl 4-diphosphate	272764	269988	292552	256740	302972	292659	278769	265008	263199	278076	180707	141577	143788	167021	174581	172576	168253	208041	132147	148639	0.984	(240.96773, 14451.658)(262.9909, 994.01794)(244.18083, 659.879)(244.98093, 582.845)(285.97467, 1018.87537)(264.9557, 207.23)
D-fructofuranuronate	62815	94842	46276	1	1	213438	48342	263535	41606	1	1	1	33501	63762	183245	1	74623	65008	129003	49083	1.602	(193.03459, 1417.7802)(194.042, 173.23)(175.02234, 3071.4707)(194.0426, 1001.85)(220.03061, 442.32)
(11iZ/i)-eicos-11-enoate	1	136360	149640	201505	1	81918	1	103579	50429	131001	146953	63319	148423	299835	142693	212849	287789	179159	133980	214715	28.2754	(309.27783, 3065.393)(310.2752, 305.57)(291.26764, 8317.932)(292.2686, 1554.633)(311.79465, 235.375)(293.34268, 8776.33)(294.28552, 2041.5745)(333.82034, 4934.842)(334.99142, 4477.5713)(335.27985, 2618.04)
&beta;-chaconine	1	1	1	553256	1098833	1003564	645963	766192	888039	1121584	1	1	1	1	1	1	1	1	1	1	27.381	(711.4585, 647.25665)(712.462, 368.98)(688.4395, 2515.5657)(709.72473, 1166.47)(710.97217, 428.17)(694.32355, 1842.9913)(695.2092, 955.595)(695.4597, 1448.21)(729.4474, 38940.617)(730.4498, 13488.423)(731.45593, 4144.819)(732.4635, 868.0929)(713.4399, 3909.037)(714.43396, 16353.607)(717.44727, 2755.7642)
(3iE/i)-2-oxohex-3-enedioate	79825	90317	52015	53324	110025	117403	1	1	58090	1	50285	1	1	74060	143598	1	69614	74675	88912	64449	1.599	(157.01297, 895.39185)(139.0029, 3665.6108)(140.0073, 213.85)(178.99292, 1488.4657)
etheroleate	41330128	10408829	44577196	12751155	11228172	12086311	35295608	8769343	9896043	10582803	6740104	1	6239644	6846090	5419608	3662683	3604225	2436764	5505614	2732942	20.3936	(293.21118, 220650.58)(294.2127, 48515.47)(295.22217, 30818.105)(275.20093, 277364.47)(276.20386, 52351.51)(295.2257, 22679.117)(296.22873, 4690.72)(277.2133, 9466.374)(278.21503, 2074.499)(316.62247, 4290.1523)(318.8072, 7063.1436)(320.21106, 1338.545)(299.0177, 1340.6237)(300.20044, 1220.74)
luteolin 7-O-&beta;-D-glucuronide	132022	145894	120222	209145	101434	117906	141090	115844	82301	87836	61919	69347	42991	59032	33991	45400	37245	91807	37945	34022	1.115	(462.077, 1723.8424)(463.07877, 420.018)(444.06537, 1235.3346)(462.07758, 4696.7827)(463.0773, 850.8158)(464.07904, 214.4)(444.06635, 1063.47)(445.0851, 177.01)(488.0651, 1069.68)(466.05072, 2679.0083)(467.05197, 734.7653)(468.04675, 428.455)
dihydroxyferuloyl-sinapoyl spermidine	70458	50402	1	41459	72991	61610	58361	47670	40795	35940	1	1	1	1	1	1	1	1	1	1	14.318	(717.2927, 2583.5222)(718.296, 789.7678)
S-(phenylacetothiohydroximoyl)-L-cysteine	1	1	57064	71699	1	59540	73797	47270	1	1	1	1	50583	1	56663	1	66293	1	1	1	23.255	(255.08064, 3246.891)(256.0843, 165.30875)
4-iO/i- &beta; -D-glucosyl-daphnetin	286793	264427	263550	232428	276587	386411	250178	226529	258188	200793	220459	82685	130336	132807	100134	135861	73571	274317	102391	120897	1.182	(342.75473, 2485.8113)(345.09503, 411.27)(344.09146, 3960.7725)(346.0969, 139.87)(323.07397, 7927.7407)(324.07672, 815.51697)(325.07428, 430.58124)(363.06845, 2125.444)(364.07135, 238.8)(345.41086, 783.3245)(349.0715, 658.88)
podophyllotoxin	100190	100494	115679	111160	137043	96078	93998	86064	104569	118411	556943	462176	1508862	1355477	938578	612088	1112446	897958	2843424	830692	7.4925	(414.6341, 26038.16)(415.6372, 4779.076)(417.64145, 940.881)(401.13977, 824.98334)(401.14053, 662.22003)(439.1259, 466.74332)(423.1215, 283.798)
ubiquinol-i8/i	77789	74159	1	116442	74245	58497	111464	74650	48738	131368	27877	31046	79682	637701	681387	1	476321	76565	257119	1	28.112	(729.57684, 551.02997)(731.23956, 1532.2201)(711.45496, 2340.1848)(712.56976, 6469.9766)(713.57245, 2418.2927)(714.57465, 905.1291)(715.5775, 345.32)(711.5725, 10038.075)(752.56067, 11334.113)(753.56305, 5136.2783)(755.0711, 756.23004)(755.5768, 1376.745)(733.54596, 3774.3315)(734.53723, 1191.21)
germacra-1(10),4,11(13)-trien-12-al	14395645	12439789	16179663	10126962	11887036	12853081	12421396	9066714	11843378	11233763	1555302	1	1493022	2043170	1822452	1194990	1089944	943577	1558386	1002294	23.307	(219.17477, 394268.47)(220.17773, 60736.887)(221.1849, 12117.4375)(222.18701, 729.6189)(201.1639, 16421.486)(202.16766, 3124.9568)(241.15417, 2759.6882)(227.83014, 407.52002)
punicate	47711336	37382944	50864900	22250068	29968848	41088536	45393524	27887360	35156908	28628792	1	1	1	1	1	1	1	1	1	1	25.379	(277.217, 1653363.2)(278.22028, 317808.1)(279.22662, 44219.184)(259.20554, 23095.168)(260.20917, 4479.766)(262.2239, 1410.9099)(300.20193, 1906.096)
senecionine N-oxide	375629	371018	436803	287662	415878	277738	300193	248531	295203	336005	1	1	1	1	1	1	1	1	1	1	17.346	(333.1556, 16189.205)(334.15903, 2740.6472)(335.1608, 132.17)
vinblastine	1209278	1860052	1410776	909982	2748743	426316	383924	1521367	627059	1631181	1	1	1	1	1	1	1	1	1	1	5.618	(817.41125, 27254.682)(818.41345, 6745.716)(819.4157, 1183.9572)
uvaol	35753	75182	39908	101073	56393	56365	1	37652	1	1	315076	1	1	121637	1	120640	239417	315210	94415	454244	28.0334	(442.71335, 1584.81)(443.8767, 388.16)(425.3708, 4357.2427)(426.37656, 442.06)(427.37833, 13705.247)(428.38123, 4761.205)(443.38632, 3572.9734)(444.39307, 1189.7184)(445.40244, 327.21)(426.55093, 8248.53)(427.58545, 13502.878)(428.38922, 8698.145)(466.37708, 1427.9845)(468.3842, 2339.2751)(470.3869, 2028.845)(451.1183, 2217.9038)(452.21005, 5157.8804)(453.21298, 1649.5631)(453.3782, 924.62)
6-methyloctanoyl-CoA	131755	138399	85571	1	151627	41275	78128	157213	84132	1	1	1	1	1	1	1	1	1	1	1	10.849	(886.0795, 1689.3313)(887.2023, 3254.75)(888.2051, 933.6442)(886.2047, 2329.55)(927.1877, 11487.957)(928.19055, 2906.0024)(930.7109, 321.76752)(931.21027, 550.875)(912.79913, 317.90997)(913.19885, 574.875)
7-methylthioheptanaldoxime	245648	421363	1	635132	1613335	622988	414613	1	1242135	768885	1	1	1	1	1	1	1	1	1	1	3.726	(176.10461, 2802.2974)(178.60284, 570.865)(179.11118, 750.1671)(158.09964, 30533.666)(159.1035, 4629.49)(200.26013, 883.83496)(201.0914, 120.72)(180.08154, 509.33)
2-hydroxy-4-isopropylamino-6-amino-is/i-triazine	4367482	3722866	5185216	2128458	3201306	3010732	4906499	2240748	3920974	2973080	803443	667077	538525	501504	2101736	470313	948769	505904	992409	385815	4.752	(169.09474, 40942.492)(170.09512, 3514.7375)(151.42033, 814.5111)(173.10904, 8166.697)(174.5868, 1231.6195)(175.1152, 2526.4775)(154.04706, 3577.5796)(155.70076, 945.744)(193.33911, 151.375)(179.08124, 73.685)
macarpine	1	995294	872581	684420	994096	614608	502507	1	625156	483130	1	1	1	1	1	1	1	1	1	1	11.419	(415.1024, 28140.35)(416.10522, 5915.8057)(417.10767, 780.04376)(397.09125, 13333.707)(398.09396, 2896.9062)(399.09708, 279.6733)
quinolinate	1	1	46626	1	1	42420	38472	51945	1	1	29888	1	1	17117	19999	1	27429	1	22661	16702	0.982	(167.01266, 302.51443)(146.99438, 2045.428)(167.0186, 2044.59)
lychnose	863609	628142	770784	659867	903071	912529	841966	532330	790015	880129	107434	166891	130587	85253	139312	81645	91702	150378	84430	66203	1.137	(652.2295, 369.97336)(652.2321, 349.10666)(689.2094, 18239.959)(690.21277, 4479.96)(691.21454, 1580.8046)(673.2139, 146.32)
(5Z,8Z,11Z,14Z,17Z)-3-oxo-docosapentaenoyl-CoA	1	204893	161616	10291	1	128893	177081	112032	105587	1	1	1	1	1	1	1	1	1	1	1	28.734	(1092.3131, 872.97003)(1094.3053, 628.01)(1072.2924, 9406.908)(1073.2972, 3430.6716)(1112.307, 2790.9534)(1113.3083, 1042.02)(1101.3131, 9133.669)
a 2-acyl-sn-glycero-3-phosphoethanolamine (n-C14:1)	669200	700248	931859	86987	890039	664124	826030	782222	1	859512	92008	1	1	73647	1	82558	84637	85528	1	43828	15.0592	(428.2529, 35.03)(405.22595, 9162.001)(406.22858, 2096.6992)(407.229, 279.61002)(428.92435, 256.69333)(406.73486, 1075.7925)(448.10962, 847.22253)(449.11267, 328.885)(449.2383, 273.68)(428.95163, 390.5174)(430.05447, 618.585)(430.2241, 940.1)
gomphrenin I	65401	47754	41209	39641	19769	16494	1	24283	1	1	1	1	1	1	1	1	1	1	1	1	11.803	(548.12646, 1736.9629)(549.1276, 180.73)(572.26495, 569.20715)(573.1198, 869.885)
&beta;-fenchocamphorone	1647390	1322186	1	1667010	1528382	1631262	1997771	1293507	1364416	1409043	1100791	703486	896595	1231841	1344670	847252	677424	896594	722760	796478	18.418	(167.14302, 7119.181)(168.14665, 893.9162)(149.13261, 28797.625)(150.1353, 3375.77)(189.12715, 2830.2302)(171.11392, 3649.6646)(172.12608, 91.83667)
gossypetin	49136	42555	42938	51060	38833	50416	36585	47335	34768	39123	35275	25474	27705	1	24877	14607	22191	1	1	1	0.988	(320.0342, 282.8)(299.01886, 845.89294)(318.04056, 432.07)(300.0243, 2394.0635)(301.02142, 216.7)(302.02298, 168.75)(341.4245, 432.22003)
geranyl monophosphate	2605487	2352346	1	603897	1465690	1106455	3806681	1036154	3310088	1	178585	220603	238132	260234	194401	176436	1	146848	322235	126715	4.1454	(232.6345, 5021.222)(233.08797, 262.1178)(217.0859, 1451.464)(235.4147, 50885.566)(234.5445, 10110.614)(235.09462, 6381.311)(236.0969, 326.945)(216.58624, 905.76324)(220.0983, 184.35)(256.36575, 7476.0083)(258.21002, 1594.2825)(259.08823, 4627.5938)
&alpha;-D-glucuronate 1-phosphate	23256	30594	35549	24963	36736	23539	32765	54697	27353	20535	10749	13371	7905	43332	8468	1	16742	26512	8073	30872	1.081	(272.8072, 672.7382)(252.97319, 1132.4952)(273.28262, 989.41425)(258.99747, 55413.453)(278.39786, 363.3586)
a pentitol	1	38538	86513	1	33495	81978	57558	31655	48377	45632	36861	1	1	32425	1	1	72167	38670	37669	125827	1.361	(152.9285, 57303.094)(157.08034, 18130.1)(136.06194, 309749.9)(137.0651, 18090.748)(158.08727, 6097.7886)(135.06514, 855.545)(176.05971, 531.0867)(159.05121, 901.0575)(160.0565, 231.74)
3-benzyl-3,6 -bis(glutathione)- 6-(hydroxymethyl)-diketopiperazine	105310	68591	85484	48059	121518	49924	50759	25404	50268	44036	1	1	1	1	1	1	1	1	1	1	12.72	(842.2208, 1266.676)(843.2266, 392.00375)(844.2318, 242.5)(824.20734, 1409.3129)(825.21704, 362.5425)(844.22833, 1076.665)(827.21936, 1644.9)(828.2189, 4814.3203)(829.2168, 10540.715)(830.21924, 3848.635)(831.2221, 933.30005)(871.894, 464.27664)(850.5996, 664.395)(852.40466, 3063.314)(852.5383, 1311.3251)(854.21533, 6786.354)
salicylate &beta;-D-glucose ester	287057	180706	237148	254107	241914	221702	228861	209757	206241	180710	8554230	8754511	6176226	4844699	6709502	2390035	2166759	7007981	5554310	4588834	2.7605	(302.08664, 306.615)(284.07565, 2281.5767)(286.08292, 582.78)(283.08124, 2536.728)(323.07452, 10648.385)(324.0782, 1219.5051)(325.07516, 466.01828)(305.063, 104892.85)(306.06635, 26048.96)(307.0683, 3985.709)
beta-methylenecyclopropyl pyruvate	3329637	2646471	2839586	2541395	1	2768407	1	1	1793743	2409858	823085	787192	1051514	787152	836431	1011036	835956	895878	833657	1	18.0896	(139.03961, 8746.253)(140.04279, 213.95001)(121.02849, 97943.22)(122.03199, 6724.9556)(123.037704, 531.6457)(124.04, 328.22)(165.03593, 2416.2756)
(+)-sesamolinol	427960	106136	823458	59418	180664	86045	855161	652835	1047391	854545	1	1	85771	208064	67756	24605	65039	36568	149064	13993	3.011	(356.11783, 39103.53)(357.12085, 4488.85)(358.12357, 872.5736)(355.12115, 18565.363)(400.0252, 684.616)(400.1254, 300.56)(382.11432, 5821.0234)
naphthylisoquinoline alkaloid precursor	160395	146634	174157	149616	169110	139795	146321	134018	142303	157803	1	1	177412	149184	163000	249289	161188	1	99224	163034	8.059	(176.07262, 16237.998)(177.07495, 508.70856)(158.06245, 653.8)(175.07603, 6330.2925)(176.0796, 743.706)(157.0635, 97.5)(202.0715, 46.39)(182.77034, 1202.0371)(184.06032, 599.9767)
2-deoxy-D-glucose	34896	1	37846	22325	23170	28690	8327	9785	13569	18214	55853	99763	125789	88778	85246	36527	109881	42739	118546	33017	1.136	(166.12764, 4407.9126)(167.07498, 5112.1143)(168.0758, 569.31)(148.06065, 43661.855)(149.06352, 802.776)(165.07684, 2063.558)(166.0724, 4998.72)(151.67717, 403.84198)(152.0792, 359.73)(187.05952, 424.3933)(170.04837, 3842.912)
indole-3-acetyl-CoA	50226	44890	43443	36565	49152	35551	38009	47125	32495	37917	1	1	1	1	1	1	1	1	1	1	11.354	(914.2181, 1100.8801)(915.21594, 1584.589)(916.2175, 259.79)(956.61005, 7940.6133)(957.2128, 3136.3066)
methyl ecgonone	121458	108979	113803	116152	1	109255	108479	1	135481	1	80676	108061	88998	93841	90750	87943	77687	101429	122787	1	6.608	(201.11519, 216.07668)(200.21997, 429.34198)(180.10248, 6074.0723)(181.10056, 434.06464)
6C-&beta;-D-glucosyl-2-hydroxyeriodictyol	45167	45460	29753	24214	33737	19877	20536	25903	19920	16482	1	1	1	1	1	1	1	1	1	1	10.668	(447.09137, 1693.7002)(448.0961, 158.9)(449.10812, 1263042.4)(450.1112, 276551.25)(451.1129, 50495.297)(452.11526, 6803.3125)(453.11746, 537.6517)(471.08936, 147017.19)(472.09235, 30183.09)(473.09424, 6215.3037)
inosine	146261	109257	145992	1	143017	92322	122582	94186	102829	1	1518108	1328997	1183387	1355339	1079934	1197739	1117303	1043166	1275388	1758069	3.00467	(273.0947, 1229.1819)(269.68973, 556.32996)(291.07037, 13891.075)(292.07324, 1770.6708)(293.07553, 48.833332)(273.05807, 170.76143)
lupan-3&beta;,20-diol	1	708270	1	1540698	1	528972	193409	1	423985	208039	499978	233919	1	1	1	339640	1	1	1	391831	26.491	(444.40198, 608.06)(427.3872, 24346.855)(428.38928, 8377.609)(447.4154, 188.54)(468.38788, 18383.945)(469.389, 5635.4937)(470.3955, 977.7334)(450.98285, 2218.123)(452.7186, 2864.09)(454.05533, 106.723335)
pseudobaptigenin	199534	152049	1	110849	78560	79815	84350	79819	185887	144056	1	17614	1	1	1	1	1	1	14790	49675	11.79	(266.04645, 2460.912)(267.0489, 263.81)(283.05994, 5631.9473)(284.0648, 1046.9945)(285.0709, 135.9)(265.0493, 1078.857)(309.6114, 547.06555)(310.05505, 1135.265)
ethyl-2-methylacetoacetate	404726	272223	348663	276253	382956	374751	232539	269470	217594	240250	1	1	1	1	1	27334	1	1	1	1	6.593	(146.63078, 2397.5747)(126.06591, 2510.0632)(149.09569, 11641.524)(150.09969, 2344.8127)(127.07524, 9056.3125)(128.07626, 567.359)(152.39957, 75.28333)
13-epi manoyl oxide	1	63427	62274	1	30809	47017	22596	48420	45262	31714	1	43625	1	1	1	1	1	1	1	26864	21.109	(291.26727, 2657.2979)(274.2549, 5174.2397)(275.2585, 376.77112)(291.26953, 4778.504)(292.27325, 230.14499)(273.26074, 5538.54)(298.1469, 14350.568)(298.7501, 3535.0217)(299.25467, 1043.8367)
methyl-&beta;-D-galactoside	2468207	1988366	2049337	2527304	2133110	2504928	2647432	1314307	2369076	1963077	1759502	1878202	2149357	2212107	2295863	3138777	2949588	2394283	2805125	3428477	1.842	(196.43402, 2041.4574)(197.98514, 8863.849)(198.7547, 3780.3035)(177.96107, 705.5389)(178.0702, 378.03)(195.92155, 801.2583)(196.07764, 414.3933)(177.47638, 683.06104)(178.0716, 1712.2667)(217.06836, 64062.508)(218.07072, 5935.402)(219.07452, 420.2967)(199.0585, 100.21)
7,8-dihydroberberine	158777	236522	233182	1	265648	259747	224222	240556	165927	212210	90471	1	83837	74796	85952	69999	93742	54255	59897	39471	7.78545	(337.73123, 9497.255)(338.43268, 2325.3289)(339.1355, 157.63)(319.1173, 164.06)(338.14062, 441.07498)(360.11823, 4658.7285)(361.11005, 790.6555)
indole-3-acetyl-N-beta-D-glucose	173271	71567	67938	39427	91908	48277	76791	86235	35122	40669	1	176642	92459	1	1	1	1	48353	125400	309509	21.801	(336.1051, 335.10498)(318.09793, 5747.977)(319.10004, 1060.5729)(320.09503, 986.96)(361.63913, 783.40063)(362.1048, 3651.7703)(363.1077, 639.98)
phenylacetylglycine	326462	204606	254551	154865	222240	244972	215604	107814	160468	116321	1	1	1	1	1	1	1	1	1	1	6.009	(197.0798, 129.7)(179.06839, 595.01715)(193.07243, 9750.799)(194.08023, 988.588)(215.05418, 769.73627)
iO/i-acetyl-L-homoserine	1	483535	1283465	1047663	1487181	1065726	2039665	719983	1894090	1786066	1944598	2511332	2764590	3036407	1	2817435	1	2385590	3950225	2452984	3.432	(164.07559, 804.82)(165.2014, 39506.36)(167.08916, 6068.0444)(144.0656, 71828.4)(145.0683, 4771.8213)(146.07112, 184.76776)(188.40332, 1229.5858)(189.0721, 2725.39)(166.99101, 1199.1465)(170.0563, 3789.88)
phosphinothricin	4017470	4650203	3183384	4363103	3790558	3539436	3525058	3332252	3058802	2603093	3873564	2935130	4031936	3809812	3436159	3617561	4167841	2901651	2936532	3270911	23.238	(181.04959, 20975.62)(182.05344, 1701.6074)(163.03943, 183569.98)(164.04271, 17610.676)(165.04445, 238.685)
cholest-5-en-3-one	1	732384	257703	446508	385595	447769	362254	379162	492489	356521	1	739743	1	405367	1	1	739199	1	707798	768007	29.518	(388.1339, 4360.059)(389.23047, 1917.6163)(389.3578, 1976.26)(367.33246, 466.04114)(385.3485, 7599.729)(386.35162, 814.80383)(387.35986, 57.353333)(367.341, 1294.2)(368.3517, 36.52)(407.76196, 4473.148)(408.5356, 1284.106)(412.34564, 1377.675)(393.33533, 2524.5989)
4&alpha;-hydroxymethyl-4&beta;-methyl-5&alpha;-cholesta-8,24-dien-3&beta;-ol	1	1	1	171974048	1	199537392	108474128	135134976	194627008	173407632	209458176	178948256	1	1	1	13361269	12006532	12037134	13506114	13173183	25.631	(428.3608, 101.72)(411.35892, 751.6575)(413.86383, 84.445)(414.3626, 211.38)(429.37262, 680812.06)(430.3757, 197924.33)(431.3784, 30968.613)(432.37482, 3538.892)(411.36014, 3599.4224)(412.36783, 444.4867)(413.3646, 51.426666)(451.58966, 1711.7316)(452.36246, 87.214)(436.3579, 4354.278)(437.7618, 1006.6)(439.3651, 294.63)
myristate	157228	1	81809	83264	72060	83766	70228	95946	1	24309	28554	50050	131473	41040	96615	33114	112443	80751	81782	98777	21.554	(227.19975, 4427.4565)(209.19, 11212.105)(210.19229, 1562.1083)(252.19968, 2902.9077)(233.85185, 126.090004)
kaempferol-3-O-gentiobioside-7-O-rhamnoside	215402	175105	200884	138706	231096	125382	166528	1	120288	149437	1	1	1	1	1	1	1	1	1	1	10.588	(758.218, 1201.2965)(759.23114, 7396.3027)(760.2329, 3602.0977)(740.2208, 8284.524)(741.2243, 149.44)(761.1916, 5873.98)(762.19464, 2021.0865)(763.19696, 372.3033)(764.186, 168.89)
sorgoleone	158855	151002	1	138788	170645	176168	151170	107313	93535	137027	129232	126490	104755	128067	96985	83975	141745	99464	105073	193327	19.388	(357.20703, 1412.889)(358.2088, 791.01)(339.19547, 4102.649)(340.20215, 1025.6155)(358.26776, 2098.578)(359.2045, 744.75)(384.20535, 347.89127)
iN/i-[(5iS/i)-5-amino-5-carboxypentanoyl]-L-cysteinyl-D-valine	119852	109309	151049	91782	111270	108192	107836	82972	111076	105706	1	1	1	1	1	1	1	1	1	1	2.421	(348.1264, 680.79)(385.1282, 4693.206)(386.1309, 308.58112)
guazatine	665797	2628724	1087768	3188343	741114	1158475	874276	1280537	693562	1814860	1614009	950762	668217	578447	641998	930453	1034963	2082760	648011	1159961	26.556	(358.36743, 51345.555)(359.3708, 12046.71)(360.37204, 1464.8485)(383.3657, 148.62)
feruloylacetyl-CoA	161352	226845	367442	214718	233570	371138	356210	243746	250905	203936	1	1	1	1	1	1	1	1	1	1	28.795	(1005.14386, 18896.736)(1006.14374, 1600.8191)(1007.1421, 720.751)(1008.2462, 758.865)(1009.24005, 3118.701)(1010.2414, 2613.25)(1011.1355, 897.4623)
(+)-heliannuol D	2160447	2172495	2150786	1517155	2271950	2348365	1	1756040	1666297	1849573	7764295	13017877	9460046	8347070	7715488	5834104	4644156	6918581	1	7745313	20.901	(254.16856, 2572.164)(251.16447, 63753.203)(252.16766, 12039.022)(233.15411, 189958.97)(234.15712, 30695.254)(273.14648, 8164.2134)(274.15024, 1653.5732)
theobromine	2939662	2706034	1823865	2910906	2692852	2609970	2626813	3475732	2673528	2680579	2875298	3433011	3278662	3420395	2223282	2163969	2367818	3678022	2983208	2755254	1.138	(181.6986, 194.86104)(182.0668, 80.6)(182.9669, 7623.462)(163.05997, 3289.3628)(203.0531, 79310.92)(204.05643, 4891.4863)(205.0606, 359.66833)(185.3769, 123.136665)(186.044, 80.34)
mediose	863609	628142	770784	659867	903071	912529	841966	532330	790015	880129	107434	166891	130587	85253	139312	81645	91702	150378	84430	66203	1.137	(652.2295, 369.97336)(652.2321, 349.10666)(689.2094, 18239.959)(690.21277, 4479.96)(691.21454, 1580.8046)(673.2139, 146.32)
4'-hydroxy-rot-2'-enonate	1	107130	110626	1	80937	83212	154118	1	82452	1	117231	1	116851	123890	146001	146608	149759	156264	128475	87747	7.814	(393.13226, 7045.2974)(394.13342, 931.7245)(434.12997, 4673.6216)(435.12808, 1015.0383)(417.12805, 4428.446)(418.13104, 575.3422)
phylloquinol	1	4384125	4893327	4784601	4291135	4667683	4594390	4374654	4322555	1	4579981	1	1	1	1	1	1	1	1	1	27.045	(438.37805, 123320.375)(439.3808, 30968.646)(440.38235, 3718.7144)(441.8887, 842.41)(481.13684, 5978.6323)(481.387, 5008.52)(461.1383, 7837.3574)(462.928, 5153.282)(464.15152, 4678.385)(465.15457, 3347.3467)(465.37805, 2897.14)
ornaline	565658	554938	556250	619991	576935	486442	457354	404683	498901	519456	360767	1	484694	420535	287470	416554	449736	268842	393974	476512	2.798	(265.7875, 290.46664)(245.10074, 111.354996)(264.5215, 170.99199)(266.1217, 261.21)(246.11145, 691.09)(284.09872, 11603.648)(285.10226, 905.299)
4-iO/i-oxalyl-L-threonate	232529	69976	345612	325863	446491	281395	469242	100037	484844	397162	1019949	968903	1455063	1171377	1486137	800888	1082465	722758	1403403	760716	1.076	(209.01175, 335.465)(207.01468, 43941.43)(208.01678, 2474.2092)(209.01277, 3420.4978)(210.01639, 177.285)(231.0014, 170.85)
adenylo-succinate	52450	80451	71508	84389	47346	41356	77635	35043	51971	34651	15593	14086	12879	17304	10619	12527	1	26958	11256	1	1.1	(460.48688, 567.7888)(463.06198, 511.5525)(482.03027, 2433.0928)(483.044, 753.53)(484.0364, 214.73)(467.0274, 660.012)
L-ierythro/i-7,8-dihydrobiopterin	1	1	1	428501	487955	463696	440682	1	1	1	1	1	1	1	214621	321763	334341	357945	1	373435	1.181	(239.85315, 1903.5)(223.26363, 577.325)(224.09477, 1316.7001)(240.10605, 1324.0801)(222.0969, 1239.5289)(223.09985, 349.12)(264.87506, 3613.369)(244.08064, 9850.443)(245.08064, 1833.5154)(246.08612, 205.04999)
3-hydroxy-9-apo-&delta;-caroten-9-one	768272	558541	635965	361124	537342	495651	1	429877	442608	476956	1	1	1	1	1	1	1	1	1	1	23.341	(213.16064, 8151.5806)(209.15338, 23115.42)(210.15637, 4204.4277)(191.14279, 5995.1606)(231.137, 1463.429)(214.12634, 3439.121)(215.1283, 5473.52)
iall-trans/i-4,4'-diapophytofluene	1277774	1152026	1052742	870170	889991	622700	1	892005	883196	841930	650205	1120390	1	1240270	1361656	1519070	1362130	1512292	1263347	1373494	28.075	(408.1998, 16603.076)(409.20557, 7927.9937)(410.28284, 1723.5464)(411.12848, 342.69998)(408.36743, 18746.346)(409.37183, 5900.686)(410.3718, 1037.49)(431.5329, 9088.579)(432.3545, 3132.6377)(434.86365, 1013.58)
2-oxo-7-methylthioheptanoate	1	1	1	1	1	371022	1	1	1	1	1	35356	46181	41419	21584	60025	32396	73283	40259	53692	3.554	(171.0464, 3471.707)(172.0514, 240.08)(177.05574, 3280.6672)
2-trans-hexadecenal	177911	100363	1	331053	215752	266201	208878	115546	254240	153302	1	1	167823	430230	455710	371048	406956	211210	319525	361728	28.121	(239.23679, 10911.04)(240.23868, 1907.4487)(221.22644, 1825.773)(261.22092, 4095.2642)(262.22388, 677.17395)(243.21028, 1400.2743)(244.20616, 226.88428)
cyanidin	77859	56435	85186	54770	79967	77983	80628	66311	78838	82554	39470	19146	45692	92553	76415	57642	54068	70528	51546	81480	0.99	(267.28073, 679.0293)(268.03268, 227.29668)(312.043, 152.56)(271.37805, 308.00778)(286.04495, 2614.798)(287.04602, 591.0725)(291.0198, 2452.1853)(292.52518, 891.52155)(295.0322, 337.56)
GTP	41975	1	1	1	59749	41507	1	61818	23042	1	1	1	1	1	1	1	1	1	1	1	1.209	(500.9511, 2746.922)(501.95328, 242.40666)(502.94736, 247.45001)(502.9533, 167.99)(527.9537, 178.73)
isn/i-1,2-di(2-propylpentanoyl)glycerol	174232	163482	184093	136818	236774	181974	1	1	1	121036	1	1	1	1	1	1	1	1	1	1	17.36	(344.25537, 8331.298)(345.2565, 1577.5486)(328.24698, 3208.0667)(348.2711, 57.49)(370.68057, 845.49133)(371.4537, 793.886)(372.2539, 586.21)(353.24884, 5345.2188)(354.25067, 1868.9401)
dehydrospermidine	13351074	15489421	13227624	12017787	15370831	9534061	8437735	11342163	11197236	16011932	129985	1739037	1771415	1666027	475639	1415997	811582	1	2015669	2856538	0.957	(146.16537, 426503.25)(147.16856, 33699.78)(148.17169, 1625.8872)(172.1632, 160.26)
thebaine	58617	58401	51990	35946	44310	44277	38023	40526	26108	44403	1	1	1	1	1	1	1	1	1	1	27.376	(297.38034, 381.41443)(299.16183, 429.12332)(317.179, 215511.84)(318.18207, 37432.383)(335.15128, 2535.058)(336.15344, 138.49)
3-methyl-2-oxobutanoate	57717	30973	60813	33610	33131	42540	27826	42575	25822	45859	52475	61787	1	1	57086	40198	62741	1	69909	59155	1.212	(115.03896, 1694.1571)(116.032196, 94.38)(117.95938, 237.25365)(100.03994, 360.20575)(139.03067, 810.5967)
D-tagatofuranose 1,6-bisphosphate	47566	1	70519	55920	112874	44159	83819	30311	77873	91330	38425	33370	25681	28664	45978	22130	29172	25692	24940	15984	1.053	(336.9713, 2575.2)(338.22034, 653.70996)(338.9709, 542.33)(320.9581, 232.36)(336.97064, 3480.767)(337.97253, 1069.1482)(338.9706, 186.86)(319.96875, 229.55)(360.29276, 374.1478)(343.66382, 363.19427)(344.9524, 2485.5002)(345.9557, 326.13333)
colchicine	1	61145	65944	1	1	58195	64604	1	51398	57089	1	1	1	1	1	1	1	1	1	1	9.421	(399.1636, 514.54834)(401.1784, 148.55)(404.1454, 3306.9119)(405.1486, 148.43)
deoxypodophyllotoxin	1	1	1	1	1	86597	110402	1	114267	128904	131649	171415	1	116961	55739	1	1	1	164538	32158	1.805	(399.1452, 5581.292)(400.14185, 26505.7)(401.14478, 4744.412)(402.14835, 515.86664)(385.1343, 841.43)(399.1439, 3297.608)(400.14764, 280.085)(384.94318, 633.26196)(385.6468, 706.915)(386.1471, 2761.89)(423.5293, 344.722)
hypoglycin B	304024	259965	303425	292624	259680	337744	390518	147719	20697	306831	242878	674684	1	513700	213115	569907	429765	1	598057	232231	2.10135	(270.33936, 42573.87)(271.11905, 6761.016)(272.1176, 2758.02)(253.33398, 71800.1)(256.1185, 186219.77)(273.92975, 2438.817)(252.10995, 8861.465)(293.70596, 16508.943)(296.1121, 2697.4768)(297.11453, 2406.0857)(277.86917, 1190.7101)
4-amino-2,6-dinitrotoluene	300793	364021	266059	307635	318342	291166	221142	340296	282550	344871	326735	292688	409805	237935	245447	356104	332117	308158	281818	317205	23.214	(181.04959, 22927.574)(182.05344, 1983.3112)
hypoglycin A	212759	1	171807	168958	183024	194343	144641	147526	82863	161548	1	695735	75236	83981	44631	1	106704	126999	157260	1	1.265	(143.08209, 8754.018)(146.09215, 36629.35)(128.08, 1671.552)(142.08723, 5318.254)(125.30157, 470.28445)(166.07227, 3272.6494)(167.00844, 2375.8513)(167.57565, 901.365)(149.06357, 340.056)
salutaridinol	55317	55684	49028	35946	44310	38710	38023	40526	26230	44403	1	1	1	1	1	1	1	1	1	1	27.376	(335.182, 141.16)(317.179, 215296.78)(318.18207, 37394.727)(335.15128, 2531.624)(336.15335, 140.095)
7-methylxanthine	1529273	1628969	1358384	1665339	2075809	2041630	1683255	2657134	1511831	2555765	1284433	573034	1358769	1942105	1843643	1357581	1442461	1942937	2056623	1033768	2.448	(167.05104, 1883.126)(151.0445, 87.47)(169.05927, 3481.222)(170.06482, 547.66724)(151.04927, 232.5)(154.0576, 81.95)(171.0265, 50321.164)(172.02975, 2817.9307)(173.03337, 133.102)
D-sedoheptulose-1,7-bisphosphate	45993	43132	45842	63337	41974	40131	23414	55508	35648	36323	1	29170	1	1	1	1	1	31771	10351	1	1.095	(365.9751, 1882.4049)(366.99112, 1047.1766)(367.98965, 464.46002)(351.98212, 196.35)(393.9768, 173.62)(371.88522, 3010.3882)(372.45825, 798.685)
hydroxymethylbilane	829929	554809	598656	474892	573481	484905	548948	348085	408213	383691	1	1	1	1	1	1	1	1	1	1	12.762	(846.23267, 380.42667)(828.2191, 6984.882)(829.2166, 15613.545)(830.21924, 5634.7407)(831.2218, 1500.005)(832.21655, 329.44998)(872.02844, 744.14594)(873.0254, 1394.336)(873.82635, 803.67596)(874.2274, 317.1)(851.19763, 1462.779)(852.203, 447.83798)
6-hydroxyprotopine	1	1	129468	1	146956	111091	129041	164433	1	125997	93625	171207	174976	98919	75493	107171	223652	125405	181115	208815	24.242	(369.12445, 7087.646)(370.12814, 1170.1675)
(-)-9&beta;-pimara-7,15-diene	1	31953	36835	51819	23157	35101	48311	30226	28953	33166	33840	1	41001	47056	40266	1	31750	33430	37229	42245	21.109	(274.2549, 5658.843)(275.25845, 562.89496)(273.26068, 5566.2305)(297.71506, 20299.545)(299.05154, 2164.62)(299.25543, 879.67505)
2-methylbutanoyl-CoA	32551	37653	41054	31649	1	25865	1	25918	26425	29932	1	1	1	1	1	1	1	1	1	1	10.836	(853.1292, 1887.1)(854.1328, 444.53876)(855.1312, 476.12125)
sulfanilamide	1	1	1	1	1	115872	1	151194	1	146190	67432	1	81467	111292	103351	63900	80084	116760	112599	55238	2.435	(172.02974, 3375.1292)(173.03337, 146.95201)(174.0385, 89.18)(159.0281, 804.2823)
4-(5,5-dimethylcyclohex-1-en-1-yl)cyclohex-1-ene-1-carbaldehyde	14395645	12439789	16179663	10126962	11887036	12853081	12421396	9066714	11843378	11233763	1555302	1	1493022	2043170	1822452	1194990	1089944	943577	1558386	1002294	23.307	(219.17477, 394268.47)(220.17773, 60736.887)(221.1849, 12117.4375)(222.18701, 729.6189)(201.1639, 16421.486)(202.16766, 3124.9568)(241.15417, 2759.6882)(227.83014, 407.52002)
stachyose	863609	628142	770784	659867	903071	912529	841966	532330	790015	880129	107434	166891	130587	85253	139312	81645	91702	150378	84430	66203	1.137	(652.2295, 369.97336)(652.2321, 349.10666)(689.2094, 18239.959)(690.21277, 4479.96)(691.21454, 1580.8046)(673.2139, 146.32)
metanephrine	121458	108979	103543	1	1	109255	1	1	135481	1	80676	107911	88998	93841	90750	87943	77687	101429	122787	78785	6.605	(199.99391, 441.47748)(180.10254, 5876.5366)(181.1006, 460.12463)(201.12384, 344.12)(185.11795, 396.9)(224.97969, 1423.6313)(225.6149, 616.695)(207.1012, 793.18854)
maltoheptaose	45970	33218	24609	29615	34196	40700	35928	36878	37054	40887	1	1	1	1	1	1	1	1	1	1	27.546	(1138.3687, 23656.97)(1154.3737, 2106.008)(1155.3739, 612.3977)(1157.366, 1905.665)
(iS/i)-4,5-dihydroxypentan-2,3-dione	26970	30335	39592	33288	31883	25976	28356	26717	25148	29991	59990	78337	58967	49433	40603	73214	103868	36816	110996	110353	1.21	(134.04457, 1244.3947)(135.0483, 160.95)(117.039345, 174.56601)(134.05238, 929.32916)(134.0447, 118.82)(115.039024, 1861.5219)(116.03965, 150.09)(158.0396, 133.44)
3-iO/i-methyldopa	307615	203214	246229	164402	215762	244143	220500	113328	172662	119669	54096	87849	1	44597	1	82413	80057	55985	51859	1	3.8621	(213.08885, 3287.59)(193.07219, 7217.005)(194.08066, 959.309)(215.60245, 2267.405)(216.1015, 4754.02)(194.08301, 2645.9634)(195.07755, 266.06)(236.41327, 773.75)(237.0835, 1586.3)(217.06836, 21288.646)(218.06775, 5368.4927)(219.0686, 127.34)
6-methyl-H2-pterin	48853	41116	51652	42672	59220	27851	33679	25297	1	71436	1	1	1	64522	68587	1	68175	1	57693	1	2.314	(162.05891, 1177.3538)(178.68954, 6259.6885)(179.68753, 1699.3875)(160.05989, 532.9425)(204.56445, 187.67)(182.0453, 3366.38)
demethylmenaquinol-7	5202966	3749538	3406001	3479203	3927518	3395746	5486699	3098151	3581613	3418629	2890603	2097832	3231699	4215992	3220727	2391417	3919854	2132549	5146111	3865997	29.799	(640.9007, 1015.528)(641.7434, 1269.954)(642.50903, 2551.305)(618.4775, 200.95)(659.47974, 78762.08)(660.48303, 24226.832)(661.4875, 4414.323)(643.3311, 5912.208)(644.75616, 5709.4697)(646.0521, 2215.2)(646.4842, 2495.24)(647.48584, 81.505005)
1,6,7,8-tetrahydroxy-2-methylanthraquinone	77859	56435	85186	54770	79967	77983	80628	66311	78838	82554	39470	19146	45692	92553	76415	57642	54068	70528	51546	81480	0.99	(267.28073, 679.0293)(268.03268, 227.29668)(312.043, 152.56)(271.37805, 308.00778)(286.04495, 2614.798)(287.04602, 591.0725)(291.0198, 2452.1853)(292.52518, 891.52155)(295.0322, 337.56)
itrans/i-&beta;-iD/i-glucosyl-2-hydroxycinnamate	1	488668	277693	233359	385002	322764	251075	1	244601	237779	1	1	1	1	1	1	1	1	1	1	10.371	(330.0687, 15415.477)(331.07104, 2104.501)
maltotetraose	863609	628142	770784	659867	903071	912529	841966	532330	790015	880129	107434	166891	130587	85253	139312	81645	91702	150378	84430	66203	1.137	(652.2295, 369.97336)(652.2321, 349.10666)(689.2094, 18239.959)(690.21277, 4479.96)(691.21454, 1580.8046)(673.2139, 146.32)
2-dehydropantolactone	100358	47765	75760	68399	79965	122945	244098	71235	231767	61007	203091	270708	174053	150935	157732	179141	216734	158989	1	153725	1.265	(130.0504, 725557.6)(131.05339, 39611.22)(132.05511, 2329.397)(133.05984, 2442.84)(111.129395, 297.73453)(132.3637, 5123.886)(111.044205, 3279.2156)(112.039986, 194.46112)(153.14624, 3336.917)(156.0468, 281.61)(135.03, 812.3812)
littorine	2135247	1705321	2241129	927527	1654098	2446450	2826873	1441538	1700946	1723578	1	1	1	1	1	1	1	1	1	1	11.916	(274.0076, 7914.6934)(274.1726, 1734.43)(292.1909, 100731.695)(293.19232, 18937.166)(279.19318, 507.11304)(316.57895, 2475.688)(318.28726, 7104.4893)(319.06268, 5267.6987)(319.1883, 5215.53)(297.16766, 318.5925)
fusicocca-2,10(14)-diene	1	31953	36835	51819	23157	35101	48311	30226	28953	33166	33840	1	41001	47056	40266	1	31750	33430	37229	42245	21.109	(274.2549, 5658.843)(275.25845, 562.89496)(273.26068, 5566.2305)(297.71506, 20299.545)(299.05154, 2164.62)(299.25543, 879.67505)
6-hydroxymellein	295898	275502	313154	269935	265107	266175	268074	250094	244149	244026	255133	253985	281999	273910	280721	317749	283227	290733	283225	263600	17.327	(177.05467, 14040.744)(178.0584, 1026.713)
1-(3-aminopropyl)-pyrrolinium	4695810	5421611	5299519	4722414	5670439	3778111	3302527	4399807	4358776	6175047	1	639963	634934	612566	178254	511400	298880	1	764241	1046632	0.959	(129.13896, 166331.31)(130.14209, 12258.115)(131.14517, 455.127)(154.1276, 156.86)
2,4,6-trinitrotoluene	65561	76668	88494	1	84764	74355	57396	1	21129	61967	1	1	1	1	1	1	1	1	1	1	1.787	(228.02728, 2740.8362)(229.03125, 255.955)(252.0144, 501.23)(231.9938, 194.505)(232.9895, 400.31)
L-dihomomethionine	629305	1117785	867407	773924	788580	939473	1018307	1126797	715658	758552	313650	633547	433344	1	1	1	830145	574312	507174	2068721	5.15658	(180.33221, 6523.5493)(182.08156, 15077.241)(163.45923, 17335.902)(179.31967, 810.88684)(179.58594, 1162.375)(160.07959, 15623.537)(161.08134, 111.47727)(201.25902, 9959.978)(201.57402, 2621.1602)(202.0781, 407.58)(186.78857, 815.61176)(187.063, 342.55)
5-hydroxyisourate	485217	129341	472193	485713	562135	260411	651070	142290	540504	653427	470729	898065	548727	188906	645702	347171	374152	401144	188678	305876	1.098	(187.0316, 1499.55)(167.01291, 268.41)(185.03178, 23767.809)(186.0378, 1623.711)(187.03137, 1698.5907)(167.4673, 1415.1932)(168.02504, 146.47333)(207.01468, 37788.56)(208.01678, 2099.4246)(209.01279, 2904.0)(210.01639, 142.575)
10,16-dihydroxypalmitate	493488	518146	514744	454122	461343	500866	381784	467859	442668	439591	449603	473195	431529	476511	506931	542747	512777	449344	464937	1	24.312	(287.2225, 18146.307)(288.2257, 3176.9807)(289.21606, 2264.5686)(269.21082, 6470.723)(270.21042, 198.43443)(271.89395, 1345.3699)(275.03464, 529.6693)(275.2357, 1105.51)(312.61664, 373.496)(315.2295, 114.09)(294.20682, 10919.318)
pinostrobin	1	101705	135991	116404	139424	116033	1	1	114705	120459	1	1	1	1	1	1	1	1	1	1	13.996	(270.08878, 4681.228)(271.09555, 2679.0828)(272.09955, 159.185)
limonin	180205	154384	188314	112053	159441	189402	216324	114175	113165	103226	1	1	1	1	1	1	1	1	1	1	8.488	(453.18985, 6472.6626)(454.1931, 1249.989)(497.19708, 1550.541)(476.7775, 397.97)(479.06195, 821.3925)(479.1866, 1039.3)
1-18:2-2-16:1-phosphatidate	96642	1	87688	134604	103458	100487	91568	1	1	83865	141119	103118	124129	120993	51911	89110	90538	119861	132597	94233	26.072	(669.7793, 604.10565)(670.4427, 1234.7333)(651.4349, 170.41)(673.41974, 4658.75)(674.42267, 1049.5747)(675.44226, 252.475)
coniferyl acetate	1084049	826480	821020	1525603	791155	1150267	1233423	1363394	758136	791686	1467385	1357699	1459995	1511533	830663	1440954	1628217	1528423	1575585	813498	23.234	(223.097, 8578.445)(224.10004, 632.30444)(205.08635, 50552.723)(206.08957, 6412.543)
indol-3-ylmethylisothiocyanate-glutathione	2295322	1936489	1446210	1472458	1	1425669	990099	1289887	1131897	1	55138	70108	64365	47564	20958	1	1	1	77896	1	6.93059	(494.11758, 17399.469)(495.1195, 3551.4072)(496.1193, 413.33667)(476.1072, 42052.73)(477.1091, 8194.251)(478.11172, 946.28754)(496.12918, 783.5367)(478.11874, 2452.335)(518.11395, 13539.57)(519.111, 30158.752)(520.1141, 6665.656)(500.1033, 4043.2922)(501.10043, 9189.034)
O-phospho-L-tyrosine	125086	1	117048	202485	1	125221	113824	171599	107157	1	74621	121732	55324	58130	47443	46945	47721	117002	49283	50144	1.116	(260.56134, 512.40204)(262.60483, 1371.0842)(263.0338, 177.58)(243.01907, 11174.035)(244.02112, 3350.1777)(245.02136, 4223.474)(246.0257, 961.77)(262.202, 1016.845)(282.014, 6208.5947)(283.0118, 861.02)(284.0111, 180.29)(265.00406, 1547.73)(267.1253, 859.6566)(269.0167, 524.2843)
(2S,3R,4S)-4-hydroxy-L-isoleucine	3255348	2818904	1219465	2839675	1212522	1166166	1	895891	841656	999880	1759526	625466	1884794	1716951	1185908	649976	101470	2118425	672900	1262304	4.4841	(149.0958, 471.83)(149.52797, 4230.8545)(149.0962, 373.13)(130.08708, 70224.85)(131.0856, 7681.371)(132.0926, 161.51251)(173.48592, 136892.48)(174.83948, 24258.877)(175.08875, 3927.175)(154.81163, 183355.83)(157.0804, 25153.002)
D-iglycero/i-D-ialtro/i-octulose 8-phosphate	47821	58169	1	38181	49340	33564	1	43921	1	1	31876	25535	1	1	68619	23836	21191	1	1	1	0.989	(320.03522, 213.10501)(300.02374, 2302.2444)(301.02448, 212.74571)(302.02258, 205.13)(341.0243, 1549.6301)(342.0143, 157.77)(328.02466, 228.97249)
ecgonine methyl ester	1253512	1099559	1129991	661163	1386740	1579999	1079865	951447	1257918	1	1	1	1	1	1	1	1	1	1	1	3.401	(200.128, 76.035)(182.11813, 28903.875)(183.11969, 3891.9365)(184.13214, 290.815)(203.03023, 838.37555)(205.14705, 354.06665)(186.1309, 126.89)(225.45685, 519.89886)(228.13326, 1227.6768)(208.89473, 7730.6353)(209.1176, 7988.93)
(iS/i)-2,3-dihydrodipicolinate	107789	1	49492	50304	58491	57025	32047	1	46573	27969	92667	89198	106157	119581	84395	54569	141136	84477	105796	35824	1.115	(167.02252, 2125.766)(168.02464, 191.23375)(151.07533, 522.9141)(152.01927, 429.8833)(170.14723, 749.3345)(173.04147, 1018.5311)(190.01266, 1971.8119)(174.0076, 545.552)(175.886, 8506.176)(176.8865, 2353.2388)(177.0108, 1337.43)
dihydromethanophenazine	150863	165856	1	201107	1	261756	1	175140	145565	139267	1	1	1	1	1	161788	1	1	230648	178115	23.38	(540.51025, 3758.1028)(541.5126, 1237.615)(565.4031, 111.52)(548.4007, 2935.997)
3-hydroxypropanoyl-CoA	128722	110261	110396	102279	101067	83072	164186	77049	98364	93072	65970	49519	88421	106633	95284	66359	117006	54714	154274	106186	29.391	(821.105, 115.3)(840.0247, 10314.246)(841.02747, 3309.7192)(841.12756, 2547.105)(821.1101, 85.92)(858.09717, 3119.0686)
L-rhamnono-1,4-lactone	601342	681014	616704	508786	580429	610180	534267	1	540670	607917	181788	1	213555	232956	239080	1	1	1	233876	187495	1.186	(147.0489, 81.65)(163.06007, 4757.356)(145.04991, 8165.349)(146.0479, 259.62665)(147.0433, 85.91)(186.0435, 86.65)(168.57251, 621.92926)(171.0403, 85.5)
1,2-di-iS/i-octyl-1,2-dimercapto-3-propanol	2318228	2380066	2391868	2499155	2345241	2349719	2140994	2267113	2227862	2312759	2643898	2564657	2686074	2517113	2670371	2954699	2842906	2673962	2789888	2691684	23.859	(350.80472, 4596.2446)(352.64957, 5922.0713)(353.78116, 6024.5874)(354.25278, 2951.9512)(350.7615, 3965.2249)(350.2675, 1265.24)(331.24762, 48469.96)(332.2515, 10535.007)(333.25018, 1782.5623)(334.246, 109.55667)(371.24164, 24229.23)(372.24567, 6015.3057)(373.24335, 792.69696)(358.2294, 238.755)
neoabietadiene	1	31953	36835	51819	23157	35101	48311	30226	28953	33166	33840	1	41001	47056	40266	1	31750	33430	37229	42245	21.109	(274.2549, 5658.843)(275.25845, 562.89496)(273.26068, 5566.2305)(297.71506, 20299.545)(299.05154, 2164.62)(299.25543, 879.67505)
5-phospho-&beta;-D-ribosylamine	86318	107655	127711	26669	96480	107547	91559	104441	54137	78022	1	1	1	1	1	1	1	1	1	1	1.792	(228.02725, 2744.536)(229.0314, 228.84125)(232.0399, 5959.9824)(256.03064, 427.72556)
gibberellin Asub6/sub	339773	269844	350866	362578	386037	255104	275085	247505	283509	307532	1	1	1	1	1	1	1	1	1	1	8.161	(345.13287, 14991.678)(346.13638, 2746.926)(327.12228, 2552.4739)(371.1297, 1414.8359)(353.11948, 707.992)
C-hexosyl-luteolin	45167	45460	29753	24214	33737	19877	20536	25903	19920	16482	1	1	1	1	1	1	1	1	1	1	10.668	(447.09137, 1693.7002)(448.0961, 158.9)(449.10812, 1263042.4)(450.1112, 276551.25)(451.1129, 50495.297)(452.11526, 6803.3125)(453.11765, 383.58752)(431.09668, 79904.71)(432.09995, 17005.137)(433.10223, 3006.116)(434.104, 148.36)(471.08936, 147017.19)(472.09235, 30183.09)(473.09424, 6215.3037)(453.08072, 274.32666)
iN/i-nitro-L-arginine	1336987	1064589	1057499	791422	1038812	987219	1018154	674194	1	909480	683194	419831	643557	610043	629925	455970	599905	578688	744541	646592	1.367	(219.09792, 25144.365)(220.0995, 1305.4385)(201.08833, 5027.1914)(223.58244, 424.79175)(224.39917, 234.49573)(205.83923, 5898.378)(206.9162, 2166.8796)(207.10344, 1006.01666)(246.09583, 459.58197)(227.26219, 1917.059)(228.4197, 2963.498)(229.0865, 97.55)
bisdemalonylsalvianin	51354840	37161908	32478156	27862976	38937568	25388826	28336028	30439892	24393920	25424518	1	1	1	1	1	1	1	1	1	1	11.362	(756.18286, 156.97333)(739.1854, 242.49251)(757.1978, 968599.6)(758.2013, 367322.72)(759.2043, 97736.84)(760.2083, 19168.672)(761.2085, 3210.872)(739.1862, 639.1825)(779.17944, 349740.47)(780.1821, 129912.42)(781.1841, 32804.586)(764.1873, 450.31)
2-methyl-6-geranylgeranyl-1,4-benzoquinol	3276772	3089972	127319	1946779	2435268	403016	349118	1	1190425	1577198	1	1	107221	63871	1	1	1	1	92812	92241	27.323	(397.12137, 1957.0183)(399.56097, 4574.095)(400.3093, 1554.64)(380.9662, 1791.3501)(382.2993, 1043.73)(397.75482, 7301.7793)(399.3122, 6903.74)(381.30673, 1665.168)(380.30026, 442.65)(423.9785, 5786.767)(424.31204, 2033.41)(402.105, 35655.887)(402.28574, 13817.959)(403.287, 2615.6123)(404.30658, 188.94)
4-pentenylglucosinolate	105502	93429	39917	48484	57180	81170	97436	48250	39060	55114	1	83949	50734	1	1	1	1	1	72827	151774	16.017	(368.04395, 4424.498)(412.05084, 2602.2778)(413.04727, 6079.0317)(414.0441, 5432.888)(415.04575, 957.83234)
vanillylamine	188332	176218	200895	210455	163442	419538	1	174571	177119	117152	1	1	197670	164434	1	261829	178434	181278	247599	121508	10.031	(155.08919, 203.63335)(139.0853, 2362.815)(157.09831, 875.2475)(142.09628, 299.86603)(180.96169, 1075.1274)(181.0864, 2097.31)(159.06558, 10109.943)(160.07097, 425.5743)(161.0607, 570.63)
iS/i-ethyl-L-cysteine	2732619	2709885	3029047	2933112	3263085	2842145	2554204	2869058	2505895	2987953	944573	894760	1183896	1269609	1465327	915442	924730	1083887	1260322	1011061	1.579	(152.38266, 1057.0566)(134.32373, 1591.8815)(150.0582, 72742.28)(151.0585, 6369.929)(133.0494, 579.60803)(173.14175, 461.80194)(174.03854, 3753.8467)(157.028, 98.68)
a (-)-ureidoglycine	52071	1	44872	34130	48068	39154	38390	25399	37107	1	32275	1	34166	53371	1	1	1	46351	1	37379	0.976	(133.05, 350.16)(115.039024, 614.59503)(116.032196, 92.865)(136.14476, 33162.2)(118.05044, 234.32666)(159.04324, 167.485)(138.02744, 1906.3282)(139.0304, 217.25)
1-iO/i-(4-coumaroyl)-&beta;-D-glucose	208982	221685	241762	161907	233947	225592	196536	170842	215641	226069	731805	363548	735563	884990	622900	590279	959275	634545	1144391	914355	5.9435	(330.22308, 243.2689)(308.09085, 969.5667)(309.09442, 26169.16)(310.09744, 3700.6313)(311.0931, 462.455)(351.09503, 6297.9966)(350.09238, 1396.9481)(335.09076, 1248.6223)
6-phospho-2-dehydro-D-gluconate	23256	30594	35549	24963	36736	23539	32765	54697	27353	20535	10749	13371	7905	43332	8468	1	16742	26512	8073	30872	1.081	(272.8072, 672.7382)(252.97319, 1132.4952)(273.28262, 989.41425)(258.99747, 55413.453)(278.39786, 363.3586)
S-8-methylthiooctylhydroximoyl-L-cysteine	498281	507528	1	1	682233	407310	452966	456164	1	579257	1	1	1	1	1	1	1	1	1	1	3.051	(308.12106, 9163.562)(309.12332, 879.2243)(310.1396, 50.14)(293.25787, 1074.8871)(296.11197, 2559.8325)(291.119, 151.96)(333.1137, 275.20145)(336.51093, 9889.655)(337.1106, 13215.46)(315.09995, 921.9614)(319.0983, 54.89)
2'-hydroxygenistein	77859	56435	85186	54770	79967	77983	80628	66311	78838	82554	39470	19146	45692	92553	76415	57642	54068	70528	51546	81480	0.99	(267.28073, 679.0293)(268.03268, 227.29668)(312.043, 152.56)(271.37805, 308.00778)(286.04495, 2614.798)(287.04602, 591.0725)(291.0198, 2452.1853)(292.52518, 891.52155)(295.0322, 337.56)
4-hydroxybenzalacetone	240467	286350	285687	275592	261427	229134	367524	352240	231660	371494	303712	280288	274778	281552	347932	302557	365999	261379	262958	294030	22.748	(163.07541, 17154.967)(164.0792, 1822.7262)(145.06667, 223.06548)(168.05035, 150.53221)
iN/isup4/sup-(&beta;-iN/i-acetyl-D-glucosaminyl)-L-asparagine	62730	57982	73358	1	69326	54575	52099	1	1	61991	1	25914	1	1	1	1	1	1	1	1	7.44	(338.1385, 3982.4)(339.1414, 899.06)(340.1421, 1289.04)(317.12057, 3141.655)(337.14285, 366.87714)
glycyrrhetinate	1527730	1451006	1412298	1831038	1299102	2426272	1140661	1353915	1137304	1134219	1	1439091	1720875	1354678	761401	1913996	987465	2000637	1747884	1285722	29.164	(469.32825, 885.47925)(451.4661, 2249.0022)(452.92563, 920.715)(471.94757, 265.469)(472.85187, 215.065)(456.7863, 6350.6973)(458.34454, 14129.418)(495.32993, 324.70667)(474.3125, 55456.3)(475.3163, 16992.775)(476.31476, 4300.635)(477.31943, 191.22333)
codeine	1	85305	79327	1	1	131967	129019	72105	1	68292	1	1	1	1	1	1	1	1	1	1	16.588	(304.50504, 3752.7463)(286.16086, 1298.395)(287.1638, 2190.77)(306.1767, 162.48)(287.16473, 1437.7649)(323.14883, 4951.525)(324.1519, 730.965)(305.13876, 607.91)
oxindole-3-acetyl-phenylalanine	267914	266650	226393	240566	286969	171801	222709	288625	272182	253788	1	83148	70772	1	1	58029	1	1	1	1	1.535	(360.10715, 3316.9517)(361.11035, 142.682)(321.1153, 4763.742)(323.76367, 881.5801)(324.12915, 914.85)(338.12524, 6025.582)(339.12787, 618.6677)(343.10153, 422.92856)
ibuprofen	1	646528	1	6598362	1	9904703	8244060	6098664	1	6364057	581300	780728	836494	701933	944332	1008187	858979	907447	898259	1	16.8315	(205.12234, 91142.84)(206.1259, 12212.279)(187.11014, 5632.9307)(188.11435, 1199.834)(207.86966, 2239.47)(209.00359, 1186.4792)(209.8064, 3542.9016)(192.90462, 3802.598)(193.1363, 4299.91)(230.7561, 735.90094)(231.119, 143.38)(211.77483, 1634.14)
sanguinarine	1	363113	308466	242315	1	203764	177778	1	198443	164673	1	1	1	1	1	1	1	1	1	1	11.415	(355.0769, 1298.84)(337.07016, 13338.892)(338.07358, 2504.8801)(339.08527, 272.4225)
pyrimidin-2-one-ribonucleoside	59750	65239	126491	10518	73799	73272	178684	213549	141807	110392	136270	22277	146323	150126	52138	170699	222173	202943	246229	234901	1.601	(231.86028, 15733.895)(232.86073, 3948.2053)(233.08344, 1469.4451)(210.06169, 5866.6646)(211.07109, 1774.4541)(230.58426, 12514.991)(231.18582, 17227.61)(232.08669, 2143.014)(234.0969, 91.89)(211.15605, 2181.835)(212.0724, 75.37)(253.89294, 654.13055)(255.07344, 330.28198)
biliverdin-IX-&alpha;	1261996	1741934	1393700	951052	1139725	2196906	1807016	1013591	1503850	1152039	50277	1	1	1	37992	55421	63301	63183	1	33448	18.037	(563.228, 41447.258)(564.2311, 15160.539)(565.23724, 3914.0508)(582.2377, 1869.17)(585.20984, 3328.3027)(586.2126, 930.92694)
3&beta;-Hydroxy-9&beta;-pimara-7,15-diene-19,6&beta;-olide	852533	704460	853739	722773	891280	976522	918413	587861	549647	736234	633013	1	1	636903	551802	600429	688507	554650	1	967185	19.387	(316.19995, 3528.267)(317.18982, 536.86334)(298.18893, 2080.7202)(317.20944, 5953.616)(318.21298, 953.46716)(299.20026, 22514.896)(300.20343, 6379.8086)(301.21182, 674.5859)(339.1954, 3874.3574)(340.20236, 1044.3036)(321.18454, 3141.4746)(322.19427, 626.3653)
7-methylthioheptyl glucosinolate	1	1	1	1	61803	35675	1	92742	1	1	16969	25841	11796	10034	1	1	1	16565	1	1	1.123	(464.0839, 152.61)(445.08426, 1207.145)(450.07285, 796.62665)(445.28775, 1985.9401)(446.09622, 554.29)(487.41733, 605.38)(467.0666, 402.15)
17-&alpha;-hydroxyprogesterone	41679	46182	1	57189	45289	60567	1	55899	1	1	1	1	1	1	1	1	1	1	1	1	27.158	(330.22037, 3031.785)(335.23795, 24995.898)(336.24078, 6104.518)(358.2207, 141.26)(340.20923, 215.23999)
violaxanthin	8017669	1	1	4730614	6460808	4951037	4789497	3980719	4141546	4510633	1	1	124673	44210	60324	171151	95156	83770	146640	115274	27.575	(600.52936, 8241.426)(584.98553, 1592.9229)(602.6622, 12708.535)(602.43207, 9955.471)(603.4409, 3871.42)(584.41833, 156038.66)(584.4175, 80470.45)(585.42395, 18834.295)(624.7289, 4479.637)(626.036, 16554.79)(628.0541, 9435.866)(608.2821, 11815.988)(609.5545, 6045.5376)(610.416, 5460.635)
rotenolone	734048	656269	581518	227670	456238	489404	873027	293456	494367	290349	117231	1	116851	123890	146001	146608	149759	156264	128475	87747	7.811	(433.12665, 19046.951)(434.13004, 3501.2524)(435.12808, 896.84503)(393.1322, 6530.07)(394.1329, 961.36)(418.1298, 395.73)
2-docosanoyl-glycerol 3-phosphate	247010	1	279797	197099	259281	311244	261778	189402	224109	198834	802119	1465533	1788197	1404118	766582	1956778	987293	1	1	1227742	28.1197	(492.31744, 9123.906)(475.3143, 35211.316)(476.31738, 11835.583)(477.4084, 2959.2556)(478.61154, 2403.5955)(496.33893, 24708.54)(497.34235, 6427.6997)(498.34555, 986.1456)(499.3432, 558.45)(476.7481, 5258.553)(479.32382, 983.60205)(480.33405, 5328.0244)(481.33466, 1135.982)(517.26074, 6999.8423)(516.72424, 3039.574)(517.3285, 536.4)(518.3358, 104.39)(503.31528, 360.86716)
4-methyl-5-(&beta;-hydroxyethyl)thiazole	539620	478703	546543	395946	424604	509441	499529	328784	384715	293555	1	1	1	1	1	1	1	1	1	1	1.262	(148.04251, 991.07697)(127.024315, 15122.822)(144.04794, 5682.051)(127.23722, 3743.7324)(128.4622, 2447.033)(167.85992, 173.84666)(149.02342, 135701.05)(151.71848, 397.528)(152.0172, 768.245)
4-(3-methylbut-2-enyl)-L-abrine	171670	155265	142376	186764	215112	216535	195274	66735	256340	160122	258257	230466	188101	170289	88248	180704	150700	244000	202520	122184	1.9785	(288.97565, 291.89703)(272.9176, 6825.0073)(273.1689, 5521.51)(287.27744, 3632.741)(290.18433, 512.83)(269.16446, 14762.474)(270.1668, 2031.0055)(271.16425, 65.51)(313.0254, 133.75429)(314.17047, 48.04)(295.2709, 197.74889)
mycinamicin VI	147585	1	154250	118949	131289	137520	112500	115858	124931	130661	1	1	1	1	1	1	1	1	1	1	27.374	(669.39496, 3847.144)(670.3982, 1941.9458)(691.3887, 4645.811)(692.39264, 1772.6858)
4-hydroxy-L-glutamate	142729	55697	1	1	278084	101402	42957	103319	45946	319709	1	1	1	1	1	1	1	1	1	1	1.111	(164.0441, 180.33)(145.03311, 4297.549)(146.03516, 669.8837)(166.05353, 1637.9724)(185.0311, 19805.68)(186.03836, 1318.7588)(187.03127, 1298.8134)(167.5227, 197.595)
taurine	199311	215528	222660	259262	269872	206224	214962	254374	186506	207079	165286	216886	150244	95453	132859	157802	153777	165651	106360	95791	0.981	(130.0174, 888.52)(127.02429, 153366.27)(129.0218, 23396.605)(110.008835, 102388.875)(111.010315, 16342.672)(129.9935, 14940.318)(130.99895, 901.52)
oryzalexin A	1158683	850128	1154473	954811	1197309	1408419	1227401	758535	705637	1018059	864420	1001119	1	912334	1	703480	905965	682411	1	1349237	19.387	(284.20932, 2419.975)(285.20605, 231.745)(307.2476, 6408.7466)(287.2302, 1993.0305)(325.21304, 48953.723)(326.2159, 11383.759)(327.22714, 1095.5944)(307.2035, 21988.885)
oryzalexin B	1158683	850128	1154473	954811	1197309	1408419	1227401	758535	705637	1018059	864420	1001119	1	912334	1	703480	905965	682411	1	1349237	19.387	(284.20932, 2419.975)(285.20605, 231.745)(307.2476, 6408.7466)(287.2302, 1993.0305)(325.21304, 48953.723)(326.2159, 11383.759)(327.22714, 1095.5944)(307.2035, 21988.885)
iN/i-methylanthraniloyl-CoA	53588	66503	54239	51061	66467	34155	33397	37108	40991	39630	1	1	1	1	1	1	1	1	1	1	10.836	(879.12646, 2310.603)(880.1294, 562.147)
oryzalexin C	521632	1	570907	452181	501623	624366	522449	318743	319672	431663	428529	462944	371670	413221	367463	385835	474577	355854	369200	636679	19.387	(301.21222, 1051.0095)(282.1944, 3660.1125)(283.18726, 1049.204)(283.20474, 10696.158)(284.20892, 2234.4746)(285.2057, 188.28223)(323.19858, 12160.044)(324.2058, 3359.9504)(325.1799, 472.86)(306.24338, 3491.0571)(307.28757, 1705.1772)
dihydrocoumarin	121288	133231	162198	125875	114381	112883	125975	150260	114694	150193	152538	124226	157634	173566	134357	171714	152428	150338	183859	184309	20.5	(153.06612, 631.26935)(149.05965, 8713.483)(150.06285, 722.88403)(151.05565, 161.81)
ient/i-isokaurene	1	31953	36835	51819	23157	35101	48311	30226	28953	33166	33840	1	41001	47056	40266	1	31750	33430	37229	42245	21.109	(274.2549, 5658.843)(275.25845, 562.89496)(273.26068, 5566.2305)(297.71506, 20299.545)(299.05154, 2164.62)(299.25543, 879.67505)
dimethylselenoniopropionate	57455	25436	92903	84428	119036	146475	96075	81418	93033	129853	172879	109315	174211	177650	215257	138192	183781	110173	245868	90204	1.224	(171.9912, 95.5)(178.99303, 5802.981)(158.98721, 1369.6602)(159.99203, 2115.6929)(200.86617, 369.3289)(185.9681, 1573.7467)
EGTA	109581	127392	159232	97324	155669	149627	1	153263	122449	152524	16280	15412	33961	23669	24245	33698	39739	32782	43136	29826	11.761	(378.1175, 8736.931)(379.11966, 1473.916)(380.1171, 154.98)(377.12057, 4733.1367)(378.1234, 1095.7356)(401.88644, 894.74774)
dehydroabietadienal	571071	432283	525851	254891	315953	424528	484769	318493	356316	330730	270243	333098	213971	296113	1	248894	337865	222304	256337	469288	23.2443	(284.20926, 2343.22)(285.20514, 140.095)(268.0826, 4845.583)(268.81165, 2017.4619)(269.21075, 3082.2002)(286.27844, 7222.037)(286.22513, 2509.92)(268.2144, 680.83)(308.15173, 13870.765)(309.06656, 3911.5085)(291.14404, 8830.336)(293.36514, 14485.865)(294.10867, 11404.734)(294.2084, 11637.92)
1-iO/i-feruloyl-&beta;-iD/i-glucose	627825	570295	573971	458305	561717	521412	472309	441814	506782	506917	1	88984	1	1	1	1	1	1	1	1	3.011	(360.1254, 66.8)(357.12088, 9115.691)(358.12354, 1262.379)(339.11066, 4105.448)(340.11768, 200.03)(365.10492, 644.88446)
L-dopa	11090	1	186007	107103	1	191653	94116	1	1	1	65571	63882	36023	41530	41270	63282	72898	24349	81186	89354	2.07035	(179.14119, 2886.7976)(180.06693, 251.04858)(180.06375, 8275.383)(181.06349, 132.81667)(203.0532, 95736.96)
4-methylumbelliferone	1	272209	312142	269803	1	266175	260284	249704	1	243688	265099	253953	278010	274727	279493	318865	304896	287842	286163	260419	17.327	(177.05469, 14259.242)(178.05841, 1052.5853)
quercetin 3-iO/i-(3\-iO/i-ip/i-coumaroyl, 6\	60704	71412	55765	52051	52333	55238	48984	44578	36590	50256	1	1	1	1	1	1	1	1	1	1	1.136	(768.1705, 2525.5298)(769.1751, 559.391)(791.1609, 518.1567)(792.1604, 185.95999)
3-hydroxyindolin-2-one	12311197	11305150	11670330	8250878	11371604	11727367	10239496	10076382	9758779	9932980	1	1	1	1	1	1	1	1	1	724679	3.096	(153.33194, 18559.812)(154.0603, 770.3233)(135.0454, 76.1)(150.05511, 272840.03)(151.05873, 25907.479)
(R)-noradrenaline	839022	827970	983089	830192	1	921140	752755	764796	675031	735590	1	1	1	67752	1	162976	156070	88150	107940	263795	1.789	(170.08235, 17591.826)(171.08398, 1708.394)(172.097, 141.69)(153.40692, 6379.9775)(153.0696, 561.86)(173.1701, 3406.0732)(176.10335, 45187.94)(155.08382, 1834.1633)(158.09044, 3724.35)(196.47922, 2484.2769)(197.91805, 5372.5024)(198.08511, 9760.03)(178.0689, 205.32)(179.069, 194.29)
a 6-hydroxy-3,7-dimethyloctanoate	136572	136265	146759	1	84871	115087	103185	82265	119039	99495	1	1	1	1	1	1	1	1	1	1	23.4	(191.14282, 7184.701)(169.12361, 7013.5635)(170.12204, 997.68567)(210.11975, 2164.8198)(194.11888, 5918.919)(195.12091, 4868.756)
L-2,3-dihydrodipicolinate	101297	1	120042	42530	100535	112072	97997	1	92381	116493	15999	21570	28928	28946	66849	20380	15732	1	35836	26024	1.196	(169.0348, 200.41)(153.0334, 397.3)(170.39996, 2691.178)(171.38072, 408.87753)(152.0325, 7729.225)(153.03545, 1748.7075)(192.02486, 1108.0791)(193.0339, 250.27)(176.77448, 574.085)
L-rhamnopyranose	34896	1	37846	22325	23170	28690	8327	9785	13569	18214	55853	99763	125789	88778	85246	36527	109881	42739	118546	33017	1.136	(166.12764, 4407.9126)(167.07498, 5112.1143)(168.0758, 569.31)(148.06065, 43661.855)(149.06352, 802.776)(165.07684, 2063.558)(166.0724, 4998.72)(151.67717, 403.84198)(152.0792, 359.73)(187.05952, 424.3933)(170.04837, 3842.912)
ampicillin	60434	28498	73247	86696	76316	49581	69210	46155	75352	66672	46584	50250	54936	60658	61477	54848	56764	70159	58779	59948	1.149	(349.1093, 2801.2175)(350.11176, 361.345)(351.1017, 181.7)(333.9087, 2566.6694)(335.79987, 2177.4158)(336.87976, 4844.1523)(337.10135, 7380.825)(353.12006, 692.36786)(335.6076, 2081.5427)(337.1081, 1023.765)(376.1035, 160.86)(356.33762, 1120.1495)
1-iO/i-malyl-&beta;-iD/i-glucose	2469171	2224234	1	2099826	1	1952770	1282560	1969515	1797325	1951389	51770	36351	23993	49536	23179	26444	29017	60521	51335	51043	1.179	(295.06314, 49671.54)(296.06335, 6199.879)(297.06726, 1992.3599)(298.0764, 136.6)(278.06082, 587.2733)(299.41562, 456.62668)(300.0828, 206.56)(320.00006, 5905.0967)(320.5061, 1339.7545)(321.05914, 2773.605)(300.33255, 1740.2584)(301.04468, 714.0534)
a 2-acyl-sn-glycero-3-phosphoethanolamine (n-C18:1)	73951	46100	59413	39106	1	47844	1	1	41736	66609	17671	1	27956	1	27809	1	36207	31996	39073	32309	25.0147	(479.30658, 2842.8877)(480.2961, 1179.29)(481.303, 75.98)(461.28842, 2905.7244)(462.29138, 703.92)(481.3077, 173.62)(463.9729, 231.32666)(465.3102, 154.24)(467.3095, 153.03)(505.06525, 628.5439)(505.54404, 708.1075)
linalyl 6-iO/i-&beta;-iD/i-xylopyranosyl-&beta;-iD/i-glucopyranoside	174088	123581	193441	1	152146	133977	187265	113525	98739	1	1	1	1	1	1	1	1	1	1	1	8.499	(448.23425, 4340.1675)(449.23828, 826.5412)(430.22357, 3013.2837)(431.22812, 375.78165)(474.23303, 1217.1138)
itrans/i-2,3-dihydro-3-hydroxyanthranilate	8820085	6533438	9110700	11988352	12674963	10316764	11855106	10757226	13228302	11100260	1	1	1	1	1	1	1	1	1	1	1.22	(156.31252, 125.9075)(137.04538, 2100.3223)(156.06375, 120.645004)(138.05545, 320003.7)(139.05801, 23078.91)(140.06084, 824.605)(179.49683, 727.59106)(181.05386, 1592.2524)(160.0369, 2245.052)
&beta;-D-ribosylnicotinate	176172	176708	190718	197011	168139	183055	1	146854	143698	127044	211712	169675	113953	1	100133	225592	166536	305602	147948	313958	1.18	(255.0753, 644.4028)(256.0807, 208.13751)(239.06848, 331.40756)(257.5467, 2680.2544)(257.48068, 1293.2439)(239.35251, 1607.0851)(241.079, 2416.85)(278.061, 543.36)(260.05396, 6869.045)(261.05887, 1440.3622)(262.05136, 403.5073)
D-fructuronate	62815	94842	46276	1	1	213438	48342	263535	41606	1	1	1	33501	63762	183245	1	74623	65008	129003	49083	1.602	(193.03459, 1417.7802)(194.042, 173.23)(175.02234, 3071.4707)(194.0426, 1001.85)(220.03061, 442.32)
(+)-secoisolariciresinol diglucoside	127356	101376	97792	98954	158115	79749	71132	100563	36107	53050	1	1	1	1	1	1	1	1	1	1	13.918	(686.3845, 763.686)(688.2848, 361.21)(687.2822, 4343.165)(688.28516, 1453.8345)(689.2866, 179.96)(713.28, 332.56)
D,L- &gamma;-hydroxyphosphinothricin	1492443	1045440	1148038	1938435	1093305	849446	1016444	964723	985679	924498	522770	585936	461911	584314	284044	276317	241920	769231	387785	296583	1.137	(199.18846, 627.14856)(201.47166, 179.25249)(184.0455, 224.92)(219.02686, 34433.707)(220.0304, 2044.8707)(221.02625, 2607.5593)(205.02325, 157.565)
dehydroabietate	862131	1	1	801048	932188	1036001	903873	577267	622969	778325	1	659177	1	604775	530319	579836	695618	501401	1	950205	19.387	(299.20023, 21075.479)(300.20343, 6039.561)(301.21185, 614.1192)(281.18927, 11635.989)(282.1943, 3202.4917)(283.1869, 1800.49)(301.21295, 1379.1)(322.47998, 3187.728)(327.2005, 7740.84)(305.31573, 4235.7314)(308.18915, 1864.5255)
D-octopine	1568134	1231214	1361674	1173820	1402996	1271838	1265564	924247	821829	1088893	1	85597	1	111314	1	147049	95025	1	89307	78594	11.739	(247.1323, 1575.2825)(248.13948, 3698.3325)(250.1434, 155.82)(229.37225, 164.22)(230.1232, 194.55)(230.8006, 330.39832)(251.11105, 45973.016)(252.68845, 582.8036)
(+)-taxifolin	67119	53230	8307	44124	63372	64672	74601	46812	77293	24391	25355	1	39720	83028	66888	50164	49611	61884	41195	68236	0.988	(304.05344, 2478.6033)(306.05804, 2807.26)(286.312, 4728.1387)(287.31345, 949.2639)(289.0491, 2281.0125)(289.0512, 692.6)(290.0497, 677.74)(305.0623, 3037.84)(286.04507, 3350.875)(287.0462, 682.27246)(326.79538, 196.9425)(312.043, 187.77)
(iR/i)-2,3-dihydroxy-3-methylbutanoate	57717	30973	41021	33610	33131	42540	27826	42575	27901	45859	64056	85538	60120	47734	41539	74120	106301	36989	113663	115515	1.207	(133.77893, 940.7701)(115.03902, 1755.2324)(116.032196, 94.38)(136.0618, 134308.97)(137.06517, 7368.244)(117.95938, 250.50362)(139.28145, 653.36255)
L-homomethionine	459556	489746	591136	464927	453042	455351	437388	361359	484844	397955	1223054	1590584	1958924	1694727	1605739	1109245	1592595	890163	1921436	961376	1.127	(167.3158, 1986.1849)(149.90633, 8510.975)(164.07436, 32907.23)(165.12874, 2360.8276)(166.07185, 3641.5532)(148.0606, 38625.15)(149.0635, 845.6967)(188.05481, 601.70667)(171.04669, 622.0927)(173.0448, 101.64)
trihomomethionine	1	85715	1	1	96622	98896	72063	1	61845	71017	126908	1	120180	87728	101715	141461	157446	1	1	85574	1.3816	(194.47322, 233.05502)(195.09741, 377.89)(175.4869, 73187.7)(178.0908, 117.95)(192.73146, 5635.854)(193.10718, 216.80666)(216.08707, 187.796)(196.07738, 2838.54)(197.0854, 118.31333)
harmine	958998	1195852	696791	618611	504914	1073262	1248537	438139	455733	567891	1	686147	184749	1	1	1	1	720153	297226	1308693	15.034	(212.7631, 1629.8326)(199.09656, 321.61)(213.1028, 44291.11)(214.10635, 6429.402)(215.10774, 589.6725)
(R)-methylmalonyl-CoA	144464	121673	103206	150358	129892	148264	143932	187780	140241	137321	1	1	1	1	1	1	1	1	1	1	24.014	(885.0773, 5574.879)(886.07947, 1547.9011)
5-amino-6-(5-phospho-D-ribitylamino)uracil	179515	1	134304	129335	1	110586	91825	112636	100281	89345	1	1	1	1	1	1	1	1	1	1	10.655	(355.06287, 6221.3193)(356.0655, 709.0688)
&gamma;-glutamyl-L-putrescine	129582	135444	72252	230229	87172	161268	1	116003	1	98554	1	1	1	147210	1	1	1	1	22190	32556	17.283	(223.07741, 3577.2063)(224.17094, 4986.0796)(205.15808, 753.82605)(241.59845, 10072.496)(242.14565, 1446.1646)(243.1419, 187.84)(223.58716, 920.8964)
a methylhexadecanoic acid	827722	711365	1054140	851748	810714	891945	759685	815508	702687	967712	537328	784765	1118327	1	838108	93732	630375	1442587	103946	748765	28.1808	(272.2584, 14203.829)(273.2607, 3328.3215)(254.24857, 1935.8906)(255.2505, 313.3)(274.27292, 994.47864)(254.83714, 3519.0332)(293.24686, 23205.69)(294.24957, 4657.144)(295.25687, 1232.9867)(275.23587, 459.0)
homoisoalliin	78942	78817	90270	64146	115812	66947	49221	57629	57513	88340	1	26532	1	1	1	1	1	1	1	1	5.492	(192.06903, 2873.3994)(193.0803, 143.91)(175.2578, 1430.11)(214.05104, 1049.5819)
tetrahydropteroyl tri-L-glutamate	1	1	1	58250	110450	45802	46471	94149	104815	106993	1	1	1	1	1	1	1	1	1	1	11.857	(681.2203, 5003.3203)(682.22186, 1668.0016)(682.2259, 1499.41)(724.2241, 1283.1443)(725.2272, 329.77)(706.2137, 959.95294)(707.21704, 266.24667)
methylmalonyl-CoA	144464	121673	103206	150358	129892	148264	143932	187780	140241	137321	1	1	1	1	1	1	1	1	1	1	24.014	(885.0773, 5574.879)(886.07947, 1547.9011)
Nsup2/sup-succinyl-L-glutamate 5-semialdehyde	299042	429998	1	369783	595559	773862	376958	27719	465335	498088	102652	51491	89463	94118	84372	59602	92367	72438	88208	46727	1.3732	(229.39444, 4458.315)(230.46487, 394.724)(215.16974, 11275.645)(216.05722, 9059.317)(230.06506, 1728.1051)(213.21487, 76221.266)(213.7242, 4156.854)(217.06828, 10391.493)(252.04941, 91.035)(235.67198, 7865.802)(236.04103, 1219.7816)
2-formylaminobenzaldehyde	12311197	11305150	11670330	8250878	11371604	11727367	10239496	10076382	9758779	9932980	1	1	1	1	1	1	1	1	1	724679	3.096	(153.33194, 18559.812)(154.0603, 770.3233)(135.0454, 76.1)(150.05511, 272840.03)(151.05873, 25907.479)
4-methylbenzyl alcohol	1084299	745652	869437	549090	663073	828754	812323	539510	575157	631762	245838	1	166236	299758	281840	253911	231275	1	1	1	21.8401	(127.08615, 174.66501)(104.06206, 499.54095)(123.08121, 8363.631)(124.076096, 160.86499)(105.06988, 26342.643)(106.07352, 1848.0513)
pamidronate	1084575	1133735	1252512	1112009	1230005	1211299	1106705	1241785	1102372	1220603	696771	570535	530024	568038	650991	632408	656489	740070	517465	507792	0.984	(236.9998, 207.08598)(216.98575, 763.7923)(217.98889, 189.33499)(216.9872, 852.92505)(256.98224, 57741.305)(257.98303, 11903.405)(242.98021, 435.2573)
dimeric urushiol peroxide	210260	161835	221717	161149	229499	204794	197462	130251	133145	187251	1	1	91164	41993	1	115671	70582	70275	86849	95202	24.2305	(641.42145, 2351.3215)(643.02625, 140.35599)(646.4332, 122.83501)(662.5488, 1494.854)(663.4517, 9089.56)(647.4294, 180.08)(685.4339, 5616.684)(686.43774, 2582.6484)(664.8679, 8352.335)(666.41205, 1222.5568)(666.9143, 684.795)
3-oxo-2-(cis-2'-pentenyl)-cyclopentane-1-octanoate	1	10408829	1	12751155	11228172	12086311	1	8769343	9896043	10582803	1	1	1	1	1	3662683	3604225	2436764	1	2732942	18.45	(293.21106, 125192.445)(294.21262, 30042.143)(275.2009, 190811.61)(276.20383, 35773.13)(295.2259, 23981.73)(296.2291, 4873.671)(277.2133, 9466.374)(278.21503, 2074.499)(316.93143, 1216.7418)(318.8072, 7063.1436)(320.21106, 1338.545)(298.74826, 830.0989)
D-glutamate	123605	185499	257008	32915	275710	229510	97900	81749	241551	330736	46925	86714	57366	1	22369	1	67137	9410	62852	1	1.451	(148.19394, 1823.9657)(147.0434, 773.57)(128.32858, 4380.4033)(129.03867, 602.95996)(150.17607, 68283.56)(151.06058, 7557.76)(133.0499, 698.7075)(170.17923, 662.34076)
itrans/i-zeatin-iO/i-glucoside	143500	134281	138842	102390	146431	194778	135013	115701	80633	1	1	1	1	1	1	1	1	1	1	1	4.988	(382.17032, 786.20557)(404.15195, 4565.356)(405.15607, 287.3171)
pelargonidin-3-iO/i-(6\-iO/i-malonyl-&beta;-D-glucoside)	1109912	1000291	758939	821016	912465	686237	549810	684228	594955	530054	1	1	1	1	1	1	1	1	1	1	10.655	(519.11096, 29929.354)(520.11414, 6630.2446)(521.1159, 1205.482)(501.10043, 9105.654)(502.10358, 1815.274)(503.1062, 295.56)(540.9918, 690.659)(545.1076, 2327.141)(546.1097, 144.91)
(22&alpha;)-hydroxy-isofucosterol	1	1	1	171974048	1	199537392	108474128	135134976	194627008	173407632	209458176	178948256	1	1	1	13361269	12006532	12037134	13506114	13173183	25.631	(428.3608, 101.72)(411.35892, 751.6575)(413.86383, 84.445)(414.3626, 211.38)(429.37262, 680812.06)(430.3757, 197924.33)(431.3784, 30968.613)(432.37482, 3538.892)(411.36014, 3599.4224)(412.36783, 444.4867)(413.3646, 51.426666)(451.58966, 1711.7316)(452.36246, 87.214)(436.3579, 4354.278)(437.7618, 1006.6)(439.3651, 294.63)
7-dehydrocholesterol	1	732384	257703	446508	385595	447769	362254	379162	492489	356521	1	739743	1	405367	1	1	739199	1	707798	768007	29.518	(388.1339, 4360.059)(389.23047, 1917.6163)(389.3578, 1976.26)(367.33246, 466.04114)(385.3485, 7599.729)(386.35162, 814.80383)(387.35986, 57.353333)(367.341, 1294.2)(368.3517, 36.52)(407.76196, 4473.148)(408.5356, 1284.106)(412.34564, 1377.675)(393.33533, 2524.5989)
ient/i-cassa-12,15-diene	1	31953	36835	51819	23157	35101	48311	30226	28953	33166	33840	1	41001	47056	40266	1	31750	33430	37229	42245	21.109	(274.2549, 5658.843)(275.25845, 562.89496)(273.26068, 5566.2305)(297.71506, 20299.545)(299.05154, 2164.62)(299.25543, 879.67505)
an icosadienoate	1	1	1	1	317084	543788	1	314890	1	1	1	319645	401458	434395	372555	547304	422800	595012	499655	431226	28.193	(289.2522, 4742.598)(290.2554, 417.13498)(309.27863, 1831.2583)(291.26736, 3595.5752)(292.26746, 156.98001)(331.259, 1924.5234)(332.2637, 79.12)(313.24777, 55.99714)
4,5-iseco/i-dopa	1	8088	1	1	8503	13865	12822	9502	1	15752	130559	81005	101329	125451	96021	74842	119010	91850	109424	80314	1.16	(233.06339, 37872.04)(212.04434, 650.85803)(229.49876, 4284.843)(230.1647, 393.306)(215.18391, 11818.354)(216.05722, 9852.857)(251.16547, 3646.0898)(252.0319, 193.5)(236.66064, 1769.793)(238.039, 1186.1176)
iN/i,iN/i-dihydroxy-L-tyrosine	276259	377023	543346	320219	525130	689311	271193	657072	420581	483629	1	113137	1	1	1	138238	170819	1	176522	185652	1.747	(212.05368, 10907.478)(213.05724, 912.4857)(195.247, 831.56256)(214.06723, 4860.01)(215.07034, 78.56)(197.0552, 1436.12)
ginsenoside Rg1	39556	36674	43833	43048	40687	68775	31789	38056	32802	30536	28291	38298	41122	36964	25681	50466	31452	53392	38221	36944	13.733	(828.4961, 367.41)(784.4888, 3008.8333)(785.49225, 1171.6)
L-iNsup&delta;/sup/i-acetylornithine	3544664	5752358	6324596	8039911	20425300	7821225	5765852	24873938	15702976	10075419	1	1	1	1	22270	1	32390	1	1	1	3.7305	(176.10475, 2649.14)(177.43933, 899.8916)(179.1109, 563.95)(157.09705, 304044.03)(158.09877, 29078.389)(159.0976, 2289.72)(199.09525, 414.40002)(179.53476, 5108.364)(180.0799, 112.67)
agarotriose	70500	118874	89229	65257	81580	76204	59907	79346	58239	76234	13827	14309	24127	16929	1	1	16926	1	16983	15306	1.144	(487.1647, 1634.7583)(489.5001, 178.49)(491.1764, 846.71)(468.2401, 1945.8308)(469.14392, 729.7023)(487.16556, 1952.7125)(510.24426, 663.5291)
N-glucosylnicotinate	146261	120821	155694	1	151890	95650	130662	96994	102829	1	1505634	1322404	1354768	1469181	1103212	1188124	1121846	1	1268392	1754872	2.98637	(287.09378, 902.5066)(272.15213, 915.1606)(273.0951, 1634.815)(272.0981, 99.28)(291.07043, 13521.8955)(292.07324, 1775.9281)(293.07553, 47.440002)
(1iS/i,2iR/i)-1-C-(indol-3-yl)glycerol 3-phosphate	72551	56435	76226	64726	63272	77983	85149	61872	81538	82554	24667	1	45692	49101	69598	57642	54068	77316	36756	75602	0.99	(267.28058, 693.25305)(268.03238, 254.57124)(312.043, 152.56)(271.5456, 330.73398)(286.04504, 3162.2551)(287.046, 648.445)(291.01978, 2401.7273)(292.4533, 817.53424)(295.0322, 337.56)
gibberellin Asub8/sub	291313	229739	301196	306275	326830	219976	250149	214315	243033	260619	336384	1	164567	146635	133725	1	1	133250	143909	57364	12.4166	(345.13287, 14912.42)(346.13638, 2727.937)(346.1436, 9767.692)(347.14722, 2358.273)(348.1494, 176.82)(389.25272, 551.86334)(371.1297, 1404.359)
adipate	628988	629801	573553	643367	611421	579295	561548	1	552621	564487	246768	303443	311884	289090	267344	237817	254823	303841	342082	256523	1.199	(128.98602, 1604.2808)(129.84082, 590.49005)(130.0416, 267.04)(145.04993, 7888.5586)(146.0479, 257.6789)(147.04346, 133.95001)(127.03805, 6553.2773)(128.0338, 106.6)(168.50064, 558.69336)(171.0403, 85.5)(150.0265, 10435.31)
iS/i-ureidoglycine	52071	1	44872	34130	48068	39154	38390	25399	37107	1	32275	1	34166	53371	1	1	1	46351	1	37379	0.976	(133.05, 350.16)(115.039024, 614.59503)(116.032196, 92.865)(136.14476, 33162.2)(118.05044, 234.32666)(159.04324, 167.485)(138.02744, 1906.3282)(139.0304, 217.25)
(+)-piperitol	208945	207635	194198	1	236488	206279	201599	1	132571	151043	1	1	1	1	1	1	1	1	1	1	1.841	(356.37488, 4986.4814)(358.1302, 27126.314)(359.13354, 4024.5552)(338.9183, 2398.9019)(339.12756, 166.91501)(357.13315, 6026.642)(339.6239, 173.745)(340.1222, 86.06)(384.12805, 368.74167)
citronellate	146328	152968	163596	101729	1	125837	107843	78962	121985	117401	63416	66962	39364	43629	1	54478	50577	1	34270	79317	20.7808	(171.18689, 5425.4927)(170.49835, 1464.2188)(151.11172, 4420.022)(157.13301, 176.23666)(194.11844, 7292.1826)(195.12029, 5714.9253)(196.1234, 539.138)(174.10168, 563.876)
monodehydroascorbate radical	39060	62119	44959	1	67208	82927	44267	267691	46281	124192	33675	1	51761	40969	77644	27035	30308	112906	58391	52702	1.455	(175.02238, 2496.405)(157.01303, 1231.8177)(158.02202, 285.40747)(177.03505, 100.285)(159.52525, 321.3)(180.00374, 175.27)
castanospermine	681042	666225	1437989	564170	821605	1089914	1	1	930660	703509	47741	36069	60192	63168	83132	42175	74377	59053	203058	72468	5.38615	(192.72542, 8853.866)(194.42087, 7528.19)(195.12215, 6612.1797)(172.09756, 4894.466)(173.09734, 455.69666)(194.22177, 5494.6025)(194.45488, 2957.3801)(175.1122, 2245.76)(215.10199, 8063.011)(214.09384, 528.26373)(198.73329, 433.14365)
pentalenolactone D	108256576	100812384	103383296	75789024	99531440	91861000	87839120	78175688	89058360	96051872	4156268	17535254	14039671	11599834	1	4701210	1680161	5511302	24327358	1	3.008	(265.14252, 79.235)(266.142, 77.965)(247.13078, 752.56335)(268.10477, 1174613.4)(269.10742, 137703.95)(270.10916, 15554.005)(271.11276, 1486.5444)
2-(5'-methylthio)pentylmalate	46058	27207	1	25223	77835	68679	67137	40532	30824	87626	1	1	1	1	1	1	173897	1	1	261279	4.227	(248.07065, 3568.508)(249.0743, 383.03)(232.0588, 742.7767)
ient/i-pimara-8(14),15-diene	1	31953	36835	51819	23157	35101	48311	30226	28953	33166	33840	1	41001	47056	40266	1	31750	33430	37229	42245	21.109	(274.2549, 5658.843)(275.25845, 562.89496)(273.26068, 5566.2305)(297.71506, 20299.545)(299.05154, 2164.62)(299.25543, 879.67505)
methyl &beta;-D-glucoside 6-phosphate	90752	70170	36028	38356	48537	59462	64118	33010	31865	52663	1	57643	1	1	1	1	1	1	1	1	16.348	(257.13983, 1532.6599)(257.6928, 495.80338)(258.0248, 236.08)(255.02724, 4147.9497)(300.0344, 1518.0336)
(20iS/i)-ginsenoside Rh2	930018	806958	907632	649823	853924	603319	678791	549164	596084	690690	1	1	1	1	1	1	1	1	1	1	28.239	(625.44476, 1823.81)(605.84265, 2596.8708)(610.2806, 446.1167)(624.4626, 3210.85)(605.4468, 2667.71)(627.4258, 33194.992)(628.42786, 12373.674)(629.4405, 2784.4177)(630.45044, 310.965)
&chi;,&chi;-caroten-18-oate	250383	1	368682	185947	279479	290539	266089	1	160307	257477	47662	31579	51646	43289	1	1	1	45320	63314	1	14.4902	(558.3414, 9635.478)(559.34467, 3177.3525)(560.35065, 214.35002)(562.3223, 2545.7766)(563.32587, 461.08)
p-coumaroyltyramine	2023311	1837699	1715714	1367318	1465908	1669997	1619968	1063454	1233909	1041081	1499669	788723	1658456	1428537	1203858	1471154	1149272	2400406	1180072	979574	1.4905	(286.28113, 1005.3146)(287.12988, 641.67993)(265.11163, 13537.1)(266.1179, 2533.0872)(285.01447, 15158.196)(285.13052, 4299.213)(286.1319, 619.885)(266.1198, 23216.508)(267.12317, 5122.115)(268.1232, 313.28)(308.21796, 355.465)(309.1219, 2674.75)(311.124, 99.64)(291.10614, 3218.4702)(292.27747, 714.7783)
3-(phosphonoacetylamido)-L-alanine	108956	71701	301695	319858	446491	282461	437660	24682	409273	394723	937853	950366	1451998	1175514	1477616	816915	1078824	738370	1402029	767484	1.076	(207.01468, 44281.723)(208.01678, 2497.5603)(209.01277, 3452.169)(210.01639, 177.285)(229.04312, 607.20496)(209.0249, 141.46)(248.01956, 1431.7566)(235.01839, 405.83997)
8-oxo-dGTP	41975	1	1	1	59749	41507	1	61818	23042	1	1	1	1	1	1	1	1	1	1	1	1.209	(500.9511, 2746.922)(501.95328, 242.40666)(502.94736, 247.45001)(502.9533, 167.99)(527.9537, 178.73)
a pentose	113794	586806	991543	698597	953765	943789	711603	655245	584475	780076	47157	60578	1	91280	14177	50100	54632	91103	104497	48248	2.4812	(152.0569, 54365.05)(153.53407, 3428.5037)(154.06, 581.33)(151.05865, 13922.044)(133.0491, 542.77)(173.04213, 436.84668)
9-oxo-nonanoate	146035	236995	244887	233335	128351	255835	241231	210045	186810	207912	1	1	204291	1	73614	178588	224011	1	1	1	7.838	(171.1007, 5327.9443)(172.1024, 170.996)(173.0952, 95.29)(153.0913, 298.80383)(172.1089, 49.08)(154.09702, 3742.7654)(155.10194, 154.73692)(195.81088, 1973.7522)(196.97403, 425.39)(176.07957, 91.417496)
D-galacturonate	62815	94842	46276	1	1	213438	48342	263535	41606	1	1	1	33501	63762	183245	1	74623	65008	129003	49083	1.602	(193.03459, 1417.7802)(194.042, 173.23)(175.02234, 3071.4707)(194.0426, 1001.85)(220.03061, 442.32)
(iS/i)-scoulerine	99330	81717	115580	59999	89369	53167	56025	40590	41628	69087	165964	200801	1	140191	82734	1	1	96004	218363	1	7.0072	(329.15134, 11419.673)(330.15912, 1865.4425)(310.14008, 673.22003)(329.96124, 3472.0898)(332.16858, 1003.395)(333.1673, 196.95)(350.27856, 4422.357)(351.14066, 806.54095)(352.1481, 191.17)
caffeoylshikimate	30567	20431	105962	8341	19501	70108	78436	32500	53712	31181	365806	213712	184227	319266	1	140097	141808	402628	267458	1	1.264	(335.13257, 6346.06)(336.2418, 1212.7982)(319.1827, 374.77332)(321.07785, 103.05666)(337.14722, 3524.2856)(338.50357, 2977.9414)(339.38177, 715.86)(341.1019, 336.54)(320.0795, 236.33499)(361.0709, 331.95)(341.3898, 142.09666)
(2S)-dihydrotricetin	67119	53230	8307	44124	63372	64672	74601	46812	77293	24391	25355	1	39720	83028	66888	50164	49611	61884	41195	68236	0.988	(304.05344, 2478.6033)(306.05804, 2807.26)(286.312, 4728.1387)(287.31345, 949.2639)(289.0491, 2281.0125)(289.0512, 692.6)(290.0497, 677.74)(305.0623, 3037.84)(286.04507, 3350.875)(287.0462, 682.27246)(326.79538, 196.9425)(312.043, 187.77)
amorphigenin	734048	656269	581518	227670	456238	489404	873027	293456	494367	290349	117231	1	116851	123890	146001	146608	149759	156264	128475	87747	7.811	(433.12665, 19046.951)(434.13004, 3501.2524)(435.12808, 896.84503)(393.1322, 6530.07)(394.1329, 961.36)(418.1298, 395.73)
feruloylagmatine	84209	1	77188	36859	53895	83532	116408	30446	1	1	19620	1	1	1	1	1	1	1	1	1	12.158	(308.68054, 2637.2673)(293.17477, 35986.1)(294.17786, 7577.3027)(308.18597, 1437.7538)(290.1766, 1340.0214)
daphnetin-8-glucoside	286793	264427	263550	232428	276587	386411	250178	226529	258188	200793	220459	82685	130336	132807	100134	135861	73571	274317	102391	120897	1.182	(342.75473, 2485.8113)(345.09503, 411.27)(344.09146, 3960.7725)(346.0969, 139.87)(323.07397, 7927.7407)(324.07672, 815.51697)(325.07428, 430.58124)(363.06845, 2125.444)(364.07135, 238.8)(345.41086, 783.3245)(349.0715, 658.88)
iS/i-adenosyl-L-homocysteine	211274	235508	182102	191303	1	248451	332719	182089	212345	1	89851	50036	115946	123385	117843	118691	1	132196	119779	112279	1.132	(386.62213, 491.34998)(366.10898, 6598.917)(367.10904, 1227.235)(368.121, 175.01)(385.41888, 684.4643)(369.12085, 487.945)(370.11603, 96.08)(373.1237, 89.59)(409.10986, 297.225)(390.57397, 635.5859)(391.63004, 2164.2146)(393.1681, 846.91)(394.60495, 674.08746)
phenylacetate	1	1	1	1	1	61908	1	1	1	57121	79076	61904	75377	71528	56727	62441	84203	69930	70484	59624	23.249	(135.0447, 1802.014)(138.05748, 872.69904)(121.0509, 193605.75)(122.13773, 9831.727)(123.05454, 138.14)
2-(2-methylpyridin-3-yl)ethanol	10900155	10105209	13759508	11403048	11668398	10322799	11524105	7903602	10914899	12662714	7856427	8084255	8681679	8844166	8639327	7476570	6842494	6955135	9515533	6593649	3.661	(141.20406, 25546.273)(119.07249, 1721.4006)(139.42955, 3472.404)(120.08107, 397578.3)(121.08351, 38772.81)(122.09415, 3032.3713)(147.07657, 12664.734)
a 4'-methoxyflavanone	466960	361129	1	268444	366525	345637	1	232163	319191	243061	9523	45206	60407	55462	38443	116569	81230	73339	66516	70387	3.2868	(258.1087, 2300.22)(237.53499, 931.9323)(238.49321, 1169.614)(257.1087, 5950.541)(237.29105, 771.448)(242.104, 2341.31)(279.97955, 2175.7732)(261.1349, 9920.921)(263.58664, 1112.8612)(264.0901, 211.34)
reduced riboflavin	80347	64908	1	77818	67021	49255	1	1	77995	1	112950	142474	129066	1	1	68665	1	71964	142110	56957	1.72659	(380.66495, 194.14499)(382.1619, 506.64996)(365.15436, 177.775)(382.1709, 242.79)(361.26562, 4195.676)(362.28366, 863.545)(401.94766, 4581.56)(402.1484, 471.11502)(386.63928, 772.1484)(388.1442, 950.98)
trans-2-hexenal	836480	663513	451098	383932	949720	609563	431599	1	573964	396379	1	1	1	1	1	1	1	1	1	1	6.593	(121.06247, 45034.594)(122.06738, 5451.4766)(103.052864, 5833.215)
cinchoninone	1	243964	205405	1	1	169172	1	119860	135925	1	1	1414129	1137296	911943	1020792	1202757	1191510	950716	1167182	1184059	1.118	(292.4422, 16981.623)(278.80154, 11835.058)(279.15903, 17510.152)(295.9209, 1023.56506)(296.5046, 946.23)(276.15796, 1265.305)(317.2316, 766.1031)(298.139, 786.00494)
D-ornithine	10883756	8990335	13094001	5426704	7955082	7688020	11572863	5758951	9645090	7389598	2326112	1878207	1547694	1495717	5922408	1524487	2690246	1506898	2600209	1149328	4.752	(134.24847, 4172.6787)(135.40126, 1354.6492)(137.10638, 2829.4478)(115.086876, 100168.45)(116.08943, 6438.13)(159.99484, 8550.1455)(160.89655, 12864.337)(161.097, 13397.35)(140.08102, 3530.0728)(142.08646, 52.074997)
dihydrosanguinarine	1192156	1125030	233294	232083	472445	102444	1	429228	1	1	1	289662	278686	301748	366879	265964	128298	1	302378	1	1.528	(337.85986, 661.86)(338.1091, 1209.36)(319.09927, 16269.111)(320.1033, 2405.431)(334.11066, 28412.113)(335.11282, 3872.0427)(336.11456, 670.4025)(319.60977, 1517.7488)(338.0833, 111.14)
&alpha;-glucose 1,6-bisphosphate	47566	1	70519	55920	112874	44159	83819	30311	77873	91330	38425	33370	25681	28664	45978	22130	29172	25692	24940	15984	1.053	(336.9713, 2575.2)(338.22034, 653.70996)(338.9709, 542.33)(320.9581, 232.36)(336.97064, 3480.767)(337.97253, 1069.1482)(338.9706, 186.86)(319.96875, 229.55)(360.29276, 374.1478)(343.66382, 363.19427)(344.9524, 2485.5002)(345.9557, 326.13333)
3-hydroxylubimin	2349983	2325074	3006803	1282335	1266055	2689930	2714589	1763081	2238889	2047218	1324951	1035799	1302320	2160785	3634817	2106614	1755564	1692327	1094725	1038531	21.5513	(252.26973, 3297.7656)(253.1603, 664.83)(238.38577, 7500.732)(253.17865, 6406.6206)(254.1819, 168.52)(235.16936, 86237.32)(236.1724, 14192.956)(275.16364, 6069.3833)(276.1675, 4696.76)(257.15247, 1312.2036)
(iE,E/i)-farnesylacetone	653700	423181	364304	693006	436629	469472	400951	1	444179	408095	10199369	1	1	11602081	10087336	12984949	17372304	11804579	11990877	12408427	28.7331	(263.23727, 298680.22)(264.2403, 55813.832)(265.24866, 15783.113)(245.22665, 6230.5166)(246.22992, 1129.299)(285.72287, 1463.5659)
(2E)-2-butylidene-4-hydroxy-5-methyl-3(2H)-furanone	123886	147216	166974	131065	122929	118456	126308	147523	123534	160320	161135	126891	158136	173503	137005	182417	158057	153027	186870	187051	20.501	(167.34937, 271.53058)(149.05965, 8424.607)(150.06285, 699.54456)(151.05565, 161.81)(152.42775, 2355.6235)(155.08228, 709.1188)
(R)-prunasin	1	1	527694	1	1	263540	565626	1	1	1	64796	97586	73305	59223	138533	127327	66934	50993	118589	64671	1.307	(296.82193, 3078.6375)(297.60638, 519.86)(277.09137, 45546.043)(278.0961, 4849.3633)(279.09497, 691.22)(299.1217, 4482.6445)(299.45786, 1788.6333)(300.12625, 6287.325)(279.6042, 908.32)(319.0994, 19410.596)(320.10287, 2876.8086)(300.98505, 702.884)
3-methylglutaconyl-CoA	130209	106458	102338	106862	110935	118925	104195	108608	118463	125335	1	1	1	1	1	1	1	1	1	1	27.548	(911.09735, 3739.47)(912.0939, 2241.897)(913.0968, 130.95)
17&beta;-estradiol	737561	1	818910	712260	1	820207	1	841633	1	1	485078	215127	1	357628	143188	1	163974	250981	419274	198869	19.681	(254.32219, 3278.893)(256.1756, 1293.03)(273.18558, 22694.455)(274.18774, 4554.4565)(255.3153, 7110.9844)(256.17654, 1305.6083)(295.45465, 921.9043)(296.17212, 502.0167)(279.1602, 22426.48)(280.16336, 4281.1943)
BAS 110	602573	1	258579	266146	1	436951	545031	1	226438	1	123866	1	270133	27093	34325	40356	47198	490077	375279	830400	16.012	(301.03613, 16518.748)(302.0312, 9798.61)(303.03333, 1357.136)(304.0303, 152.17)(283.02585, 321.69)(325.03366, 25648.65)(327.03217, 7261.136)(329.029, 402.03)
9-methylthiononylhydroximate	349474	291289	156012	191950	1	284776	1	272237	20089	270625	22265	1	1	22964	1	1	1	1	1	1	1.367	(239.10684, 6645.1953)(236.31326, 1669.448)(218.504, 6690.2134)(222.09665, 417.09497)(223.59845, 219.89499)(261.2047, 3567.611)(262.23557, 9763.173)(263.23538, 4680.6284)(263.8928, 998.74005)(243.5817, 3690.871)(244.93677, 1459.3329)(246.07791, 90.68)
1-hydroxycumene	1	1613473	827127	2067824	1091385	656601	1205627	1457762	1114581	1134008	1253519	1111784	906371	843691	1163151	1197906	1296372	1139280	1074982	1190661	20.955	(136.08646, 8249.289)(137.09709, 5561.264)(119.085655, 63860.26)(120.08905, 6632.103)(141.06927, 4287.395)(142.07854, 301.1257)
3''-hydroxy-geranylhydroquinone	219006	245160	213057	152772	199688	297878	245250	209440	169365	213635	1	1	90459	104710	93051	190993	171234	118289	197615	1	12.4785	(245.15237, 772.92755)(263.4379, 4736.9062)(264.16693, 584.26)(245.15327, 541.9167)(287.1555, 3505.3)(288.1539, 348.97)(268.31406, 5125.9106)(269.0415, 769.171)
15-hydroxysolavetivone	1	1	1	1265842	1028014	1341035	1	1	1	1	1446847	1097634	1412882	2087373	3827491	2262771	1754332	1684930	1166056	1032670	21.344	(239.17822, 7523.261)(235.16937, 87817.836)(236.1724, 14387.62)(217.1587, 10876.307)(218.16179, 1365.793)(257.15176, 366.05777)(239.1432, 273.88)
iN/i-acetyl-DL-methionine	1719737	1894258	2047611	2156039	2511274	1624267	1520923	2182808	1520686	1657989	909364	1562129	2004570	227138	204918	295162	393267	1740090	2224696	1732427	16.018	(214.01645, 114064.734)(215.01924, 10871.226)(216.01395, 2832.8342)(217.0166, 371.08)(196.00528, 10410.399)(197.00826, 968.15796)
tetrahydropalmatine	84748	1	68121	184171	108517	88489	161539	86778	90845	1	1	1	1	8411	1	1	1	1	1	1	7.939	(340.80396, 1093.68)(339.1753, 837.3)(356.188, 6446.243)(357.1939, 899.8)(341.1795, 1258.86)(380.1709, 156.55)
colneleate	1	10408829	1	12751155	11228172	12086311	1	8769343	9896043	10582803	1	1	1	1	1	3662683	3604225	2436764	1	2732942	18.45	(293.21106, 125192.445)(294.21262, 30042.143)(275.2009, 190811.61)(276.20383, 35773.13)(295.2259, 23981.73)(296.2291, 4873.671)(277.2133, 9466.374)(278.21503, 2074.499)(316.93143, 1216.7418)(318.8072, 7063.1436)(320.21106, 1338.545)(298.74826, 830.0989)
6-methylthiohexanonitrile oxide	626931	1117785	864573	773465	785525	939473	1018512	1130916	721950	758552	1	1	1	1	1	1	1	1	1	1	1.247	(164.07431, 17400.16)(160.07956, 14588.334)(161.08134, 94.928)(143.86606, 15043.834)(145.06696, 646.00665)(186.76102, 841.8669)(187.063, 342.55)(165.05508, 7319.0576)(168.05069, 4577.0557)
typhasterol	2206969	2806747	2146355	2545027	4960863	4517657	4301443	4653671	6564575	1	6554011	6068668	2685333	5787450	1	70064	1	1	1	1	26.763	(449.50043, 1401.8464)(450.50076, 3274.418)(451.362, 1851.2219)(431.3508, 2932.59)(435.3572, 8133.77)(452.37595, 716.42)(431.35156, 38762.043)(432.35477, 12101.037)(433.361, 260.73)(473.1501, 663.667)(474.85333, 760.115)(454.4125, 4009.9875)(455.98563, 5606.7383)(458.72086, 12273.906)(459.34833, 5627.0825)
ip/i-nitrophenyl-&beta;-D-glucopyranoside	855103	1073461	1	866169	1198664	655568	609416	751785	988512	923617	29533	1	1	1	1	1	1	1	1	1	1.852	(328.63855, 690.74884)(329.0837, 572.45)(284.07465, 14031.487)(285.0771, 1787.7689)(286.0798, 119.4075)(303.0851, 8359.063)(304.22903, 222.51855)(305.0845, 55.96)(302.28925, 1846.0159)(307.84106, 432.5922)
1,2-benzoquinone	1	1	1	1	1	465826	1	1	1	1	1	50555	1	1	41462	1	1	85030	1	1	3.554	(113.0346, 348.39334)(109.0286, 6217.03)(110.0321, 909.24)
iN/i-acetyl-L-glutamate 5-semialdehyde	1	227571	1	118561	481549	221842	340958	498497	193881	497438	1	271507	1	1	1	1	59969	1	1	49520	1.822	(172.06146, 4015.1482)(173.06015, 246.741)(154.04971, 2103.7046)(177.07559, 706.205)(157.31163, 959.26746)(197.05411, 1680.7328)(199.0584, 187.89)(180.44888, 1380.7931)(181.0512, 2021.0333)
riboflavin	523162	1	504287	383872	495042	439309	425091	370911	1	409782	82190	101981	64957	133472	140040	344876	105546	250005	134978	704671	6.68495	(375.13034, 9241.803)(376.13376, 1623.5725)(377.1447, 173.45)(357.12088, 8648.714)(358.12338, 1178.6001)(377.1443, 363.38)(400.067, 829.8383)(400.52634, 1665.6859)(401.6279, 1580.43)(381.11752, 7110.333)(382.11432, 10188.643)(383.1175, 784.95746)
kaempferol	77859	56435	85186	54770	79967	77983	80628	66311	78838	82554	39470	19146	45692	92553	76415	57642	54068	70528	51546	81480	0.99	(267.28073, 679.0293)(268.03268, 227.29668)(312.043, 152.56)(271.37805, 308.00778)(286.04495, 2614.798)(287.04602, 591.0725)(291.0198, 2452.1853)(292.52518, 891.52155)(295.0322, 337.56)
D-isocitrate	1863636	2419702	1215217	1220114	2854740	2837019	1936060	7224880	1717346	1883674	1222458	173345	1578487	970366	1278453	1156605	2463903	1174879	844310	1046985	1.607	(174.44582, 1316.17)(179.0296, 609.6)(193.03465, 952.95734)(194.04237, 164.955)(175.02237, 2580.7864)(215.01643, 73546.9)(216.01991, 4993.2046)(217.02208, 319.82275)
L-willardiine	325607	367998	266059	307635	323277	291166	223050	340296	284669	344871	326735	293245	412262	237935	245694	356104	332117	309458	283807	76161	23.214	(181.04959, 23171.564)(182.05344, 2014.0521)(209.04662, 470.53076)
L-isowillardiine	325607	367998	266059	307635	323277	291166	223050	340296	284669	344871	326735	293245	412262	237935	245694	356104	332117	309458	283807	76161	23.214	(181.04959, 23171.564)(182.05344, 2014.0521)(209.04662, 470.53076)
allopurinol	1	1	2175277	1	2188189	2038717	1986705	1704011	1	1	1	1	5886164	5205300	1	4547713	4630035	3429918	3854949	6328215	2.715	(137.04579, 71667.195)(138.05014, 6753.112)(119.03461, 17382.959)(120.0378, 835.45197)(159.0282, 703.01715)
iscyllo/i-inosose	69833	1	47872	74800	70516	105474	85580	1	87624	76340	44393	30740	1	1	12917	1	39211	1	34527	11304	1.159	(179.88722, 1015.3682)(181.05392, 671.155)(160.03691, 4213.871)(179.7584, 1981.6449)(180.06683, 309.28333)(165.0558, 1868.3457)(201.0392, 148.75)(184.4585, 11569.693)(185.53358, 12798.507)(186.36871, 1405.2682)
2-methylbutanoate	1	1	1	1	1	25863	1	15272	1	1	22949	60244	71349	77348	64028	76862	86145	1	117865	61416	1.507	(101.060036, 2298.2546)(104.07096, 9948.2705)(126.054886, 2325.1228)(110.781075, 7366.7754)(111.0548, 1982.65)
palustradiene	1	31953	36835	51819	23157	35101	48311	30226	28953	33166	33840	1	41001	47056	40266	1	31750	33430	37229	42245	21.109	(274.2549, 5658.843)(275.25845, 562.89496)(273.26068, 5566.2305)(297.71506, 20299.545)(299.05154, 2164.62)(299.25543, 879.67505)
a hexuronate	62815	94842	46276	1	1	213438	48342	263535	41606	1	1	1	33501	63762	183245	1	74623	65008	129003	49083	1.602	(193.03459, 1417.7802)(194.042, 173.23)(175.02234, 3071.4707)(194.0426, 1001.85)(220.03061, 442.32)
iN/isup5/sup-methyl-tetrahydropteroyl mono-L-glutamate	199693	171804	204267	140833	238314	194727	193222	132738	182597	155637	1	1	1	1	1	1	1	1	1	1	7.755	(439.15656, 8511.038)(440.16, 1479.4719)(483.16376, 1595.4569)(467.16846, 1509.62)
herniarin	1	272209	312142	269803	1	266175	260284	249704	1	243688	265099	253953	278010	274727	279493	318865	304896	287842	286163	260419	17.327	(177.05469, 14259.242)(178.05841, 1052.5853)
D-galactopyranuronate	62815	94842	46276	1	1	213438	48342	263535	41606	1	1	1	33501	63762	183245	1	74623	65008	129003	49083	1.602	(193.03459, 1417.7802)(194.042, 173.23)(175.02234, 3071.4707)(194.0426, 1001.85)(220.03061, 442.32)
NSUP4/SUP-acetyl-NSUP4/SUP-hydroxy-1-aminopropane	10883756	8990335	13094001	5426704	7955082	7688020	11572863	5758951	9645090	7389598	2326112	1878207	1547694	1495717	5922408	1524487	2690246	1506898	2600209	1149328	4.752	(134.24847, 4172.6787)(135.40126, 1354.6492)(137.10638, 2829.4478)(115.086876, 100168.45)(116.08943, 6438.13)(159.99484, 8550.1455)(160.89655, 12864.337)(161.097, 13397.35)(140.08102, 3530.0728)(142.08646, 52.074997)
7-deoxyloganate	109429	113244	134092	88432	159728	141629	139428	103985	80962	94333	1	1	1	1	1	1	1	1	1	1	1.84	(359.13385, 4662.512)(360.1428, 543.45166)(360.1427, 1702.7449)(384.12808, 420.97287)(369.1285, 111.43)
D,L-&alpha;-methylphosphinothricin	296423	276705	313616	268457	268522	266175	272428	248190	244527	244258	264143	260895	278624	273403	281552	322431	304818	300136	281447	269082	17.327	(177.05467, 13985.606)(178.0584, 1020.8177)
iN/i-acetylpuromycin	61416	61208	56249	34937	1	53682	34497	60337	42334	71328	1	1	1	1	1	1	1	1	1	1	27.374	(496.23074, 1500.3579)(497.22858, 2850.2725)(498.22775, 2212.8933)(541.2368, 168.42)
D-glucopyranuronate	62815	94842	46276	1	1	213438	48342	263535	41606	1	1	1	33501	63762	183245	1	74623	65008	129003	49083	1.602	(193.03459, 1417.7802)(194.042, 173.23)(175.02234, 3071.4707)(194.0426, 1001.85)(220.03061, 442.32)
loganin	140339	123885	152087	85795	140662	153182	257258	88673	130945	89866	1	1	1	1	1	1	1	1	1	1	7.299	(391.15717, 1289.8381)(376.16013, 916.382)(413.14105, 712.59)(395.13058, 4493.8228)(396.1338, 470.44)
1-18:1-2-18:1-phosphatidate	494177	1407633	926928	1112373	1445402	1072356	1528215	212323	1055509	768691	662944	1	2279208	578637	1	3175718	1005529	1021885	5371504	6543295	29.3448	(699.3304, 1207.3033)(699.5003, 444.22998)(680.4796, 41869.973)(681.48254, 24549.205)(682.49567, 8685.966)(703.3642, 39242.305)(704.28, 14990.959)(705.3322, 2340.691)(704.5204, 2828.64)(681.4909, 61069.875)(682.49695, 22748.764)(683.5004, 5065.516)(684.49713, 1023.8667)(721.4886, 635.87)(706.3146, 2139.0955)(707.483, 826.9843)(708.49097, 3535.0618)(709.491, 846.19336)
2-(&alpha;-hydroxyethyl)thiamine diphosphate	1	37089	45256	53643	46188	42117	39357	1	38101	33896	21011	31058	1	1	1	1	1	1	1	1	1.112	(466.04865, 3113.0671)(467.04636, 1067.0963)(468.04675, 428.455)(451.0341, 218.49)(469.55225, 296.315)(452.0485, 265.38666)
desmethylxanthohumol	125270	1	115359	60334	1	119991	134371	37987	79256	88271	12232	30801	1	1	1	1	1	1	1	23220	1.614	(340.79605, 315.44998)(340.12067, 90.770004)(321.11478, 3721.7666)(322.11566, 271.2875)(342.1377, 234.58832)(324.9864, 1101.87)(326.63727, 660.96497)(362.10788, 310.57333)
formononetin	1	90565	1	1	52448	61972	70551	1	55399	1	1	1	1	1	1	1	1	1	26360	27409	1.591	(269.0757, 3023.45)(253.0727, 563.705)(254.0707, 528.01)(271.42117, 782.8467)(271.0872, 425.09)(254.41435, 1425.2799)(292.56683, 23351.814)(273.05304, 2049.743)(274.0524, 159.36)
isovitexin-7-O-xyloside	29255	28468	39052	42184	30637	28288	40067	13984	26594	33835	207340	248590	87759	12835	111988	11645	8652	118616	57877	1	2.15105	(568.1655, 198.47)(546.13464, 1256.6301)(547.1495, 260.85333)(551.65, 233.19)(553.1543, 173.6)(588.63745, 3493.5664)(588.13904, 1102.2799)(569.1246, 608.31256)
3-oxo-3-phenylpropanoyl-CoA	1	1	1	1	67093	115844	103546	1	75856	71749	1	1	1	1	1	1	1	1	1	1	26.85	(914.09534, 3595.446)(915.0913, 302.338)(916.0937, 177.11499)
a mannan oligosaccharide	863609	628142	770784	659867	903071	912529	841966	532330	790015	880129	107434	166891	130587	85253	139312	81645	91702	150378	84430	66203	1.137	(652.2295, 369.97336)(652.2321, 349.10666)(689.2094, 18239.959)(690.21277, 4479.96)(691.21454, 1580.8046)(673.2139, 146.32)
5-hydroxy-8-methoxypsoralen	210889	1	232918	1	1	231716	1	1	240954	217895	1	1	1	1	1	1	1	1	1	1	4.75933	(215.03415, 11245.525)(216.03748, 167.226)
methyl gibberellin Asub9/sub	1	1	1	1	133258	156860	1	133259	106457	172388	103620	221791	121650	1	150861	69069	42316	70778	79514	89452	20.562	(313.1792, 95.98)(353.173, 173.70613)(316.74612, 836.1501)(331.18945, 6668.3975)(332.1932, 1177.5493)(339.1771, 104.44)
D-glutamine	6750899	1	10698050	10981040	14902155	7545358	11561113	5929599	12021061	12636719	14824306	16140389	18735164	16553552	21671074	11587292	15123569	11875969	15851012	12411557	1.263	(150.07648, 141292.9)(132.90155, 3900.99)(147.07668, 232748.11)(148.0794, 14063.276)(149.0802, 370.2)(129.31772, 3483.913)(169.05867, 22308.03)(170.06407, 4997.621)(171.06732, 402.09)(151.04791, 4121.4478)
methoxyfuraneol (enol form)	1	1	1	1	56277	55668	1	46042	64044	57619	21100	1	1	1	1	22748	1	1	25445	1	17.444	(128.06346, 3226.7576)(147.08093, 1874.9637)(125.05972, 2292.831)
cichoriin	286793	264427	263550	232428	276587	386411	250178	226529	258188	200793	220459	82685	130336	132807	100134	135861	73571	274317	102391	120897	1.182	(342.75473, 2485.8113)(345.09503, 411.27)(344.09146, 3960.7725)(346.0969, 139.87)(323.07397, 7927.7407)(324.07672, 815.51697)(325.07428, 430.58124)(363.06845, 2125.444)(364.07135, 238.8)(345.41086, 783.3245)(349.0715, 658.88)
xanthohumol	57708	1	102429	1	1	62384	63046	1	1	1	1	1	1	1	1	1	1	1	1	1	13.56	(335.1285, 1147.4)(376.13074, 3195.2048)(377.13495, 246.725)
caffeine	2448700	1	1	2514639	2099031	2489562	2607202	1741651	2328327	1968372	1	3162144	2125806	1	2260837	3118862	2938233	2381982	2791902	3401719	1.842	(195.08318, 668.97894)(199.089, 138.39)(177.96132, 1234.4321)(196.25679, 710.7041)(196.07764, 414.3933)(178.07838, 686.874)(178.0714, 1746.4)(217.06836, 65150.164)(218.07062, 6103.636)(219.0746, 458.785)(199.0585, 100.21)
methyl-1,4-benzoquinol	469311	332040	158814	266734	394937	321670	73003	255326	237581	277289	1	1	1	1	1	1	1	1	1	1	6.606	(126.06577, 2746.735)(110.66292, 4602.684)(113.07001, 2128.0632)(127.07534, 9098.922)(128.0763, 519.277)(109.06464, 3252.7053)(152.566, 104.284996)(136.06143, 6840.63)
3-hydroxyanthranilate	365623	344902	411425	296423	433694	323642	355867	271195	278512	315213	161149	97536	163229	146385	1	108734	1	1	164474	1	3.389	(153.04121, 7854.8013)(154.04935, 890.7337)(137.03494, 1668.1152)
L-quinate	46223	62549	78708	29170	106583	104315	101981	49786	37811	68808	1	1	1	1	1	1	1	1	1	1	6.207	(191.05386, 3766.2437)(192.0573, 162.52)(177.05528, 3571.5083)
rotenone	57708	48766	69030	1	1	65505	65179	1	1	1	70986	1	69088	78584	89245	1	90942	1	1	1	10.6815	(376.13077, 3548.446)(377.13513, 294.99)(417.12802, 4457.754)(418.13077, 615.96)
luteolin 7-iO/i-[&beta;-D-glucuronosyl-(1,2)-&beta;-D-glucuronide]-4'-iO/i-&beta;-D-glucuronide	1	1	28651	1	1	36096	78869	43029	90753	87192	1	1	1	1	1	1	1	1	1	1	10.862	(811.11456, 12097.309)(812.1284, 2848.9316)(813.14655, 358.75)(840.1253, 11075.688)(821.1104, 176.93)
5-aminolevulinate	894806	1668064	1	1	1207948	1607722	1423233	2276291	47639	1	1	1322599	1	1523566	1	1764602	1	1704350	1	835876	1.733	(134.06366, 432.3825)(117.05581, 643.0745)(132.42955, 11615.959)(133.06596, 1464.03)(134.06093, 249.2475)(114.05547, 17812.74)(115.056274, 3638.415)(154.04927, 1102.1089)(136.03726, 2179.55)
9&beta;-pimara-7,15-diene	1	31953	36835	51819	23157	35101	48311	30226	28953	33166	33840	1	41001	47056	40266	1	31750	33430	37229	42245	21.109	(274.2549, 5658.843)(275.25845, 562.89496)(273.26068, 5566.2305)(297.71506, 20299.545)(299.05154, 2164.62)(299.25543, 879.67505)
6-deoxocathasterone	1912879	593175	2097139	606391	2038459	499123	436704	439725	407788	487243	265443	143180	182054	177315	1	2059020	2400341	1867782	2424952	2473924	26.8339	(418.3746, 144.35)(401.3776, 1584.104)(402.37448, 6525.15)(403.71133, 1240.0116)(404.3787, 341.44)(442.70898, 6238.1504)(442.37805, 2922.45)(424.15094, 32412.975)(425.3664, 10995.98)(426.56946, 4343.2583)(427.7067, 11800.931)(428.37457, 5229.8247)
3-dimethylallyl-4-hydroxybenzoate	1011096	600114	1173714	1489556	657187	1122459	1073072	1258053	1314622	573308	1367460	1300106	1331842	1477940	1417536	1413228	1500029	1451241	1378624	666826	23.247	(205.08635, 51416.707)(206.08957, 6553.54)(210.90823, 2453.0508)(211.1096, 4975.91)
5-oxooctanal	5610185	3926849	5448464	7657851	11612030	3503719	1	2461679	5915501	1	12245847	12296073	1	12914417	16915536	10486515	12287039	11600020	1	1	1.266	(142.63205, 2997.2666)(126.09278, 6373.8247)(125.089355, 95.155)(146.11588, 9056.222)(146.1166, 4492.5728)(166.09122, 1120.635)(147.0767, 266627.16)(149.0803, 482.77)
erythro-4-hydroxy-L-glutamate	142729	55697	1	1	278084	101402	42957	103319	45946	319709	1	1	1	1	1	1	1	1	1	1	1.111	(164.0441, 180.33)(145.03311, 4297.549)(146.03516, 669.8837)(166.05353, 1637.9724)(185.0311, 19805.68)(186.03836, 1318.7588)(187.03127, 1298.8134)(167.5227, 197.595)
3&beta;-hydroxy-4&beta;-methyl-5&alpha;-cholest-7-ene-4&alpha;-carbaldehyde	1	1	1	171974048	1	199537392	108474128	135134976	194627008	173407632	209458176	178948256	1	1	1	13361269	12006532	12037134	13506114	13173183	25.631	(428.3608, 101.72)(411.35892, 751.6575)(413.86383, 84.445)(414.3626, 211.38)(429.37262, 680812.06)(430.3757, 197924.33)(431.3784, 30968.613)(432.37482, 3538.892)(411.36014, 3599.4224)(412.36783, 444.4867)(413.3646, 51.426666)(451.58966, 1711.7316)(452.36246, 87.214)(436.3579, 4354.278)(437.7618, 1006.6)(439.3651, 294.63)
4-hydroxy-5-methyl-2-propyl-3(2H)-furanone	137146	170192	135834	91886	240185	118632	1	98489	112186	1	1	1	1	44812	1	39560	40427	1	1	1	11.389	(155.0709, 897.5645)(137.06017, 9091.847)(138.06114, 836.0172)(156.80907, 1876.3774)(159.08432, 2259.3428)
geranylgeraniol	1	63427	62274	1	30809	47017	22596	48420	45262	31714	1	43625	1	1	1	1	1	1	1	26864	21.109	(291.26727, 2657.2979)(274.2549, 5174.2397)(275.2585, 376.77112)(291.26953, 4778.504)(292.27325, 230.14499)(273.26074, 5538.54)(298.1469, 14350.568)(298.7501, 3535.0217)(299.25467, 1043.8367)
6-carboxy-5,6,7,8-tetrahydropterin	220741	269631	1	138413	1	350449	297793	127474	194556	142756	169877	17963	183806	279857	382538	211353	1	267644	1	257525	1.599	(210.06172, 5233.2764)(211.07185, 1640.05)(196.06096, 1601.5156)(211.18323, 1758.2278)(212.0724, 70.35)(196.0684, 375.21)(237.0633, 236.3)
cyanidin 3-iO/i-[2\-iO/i-xylosyl) 6\	463478	454724	435162	382776	467610	339221	264849	230696	326230	276198	1	1	1	1	1	1	1	1	1	1	11.425	(727.18665, 1729.471)(728.1904, 207.81334)(709.1761, 14109.889)(710.17706, 4266.08)(711.18176, 915.751)(751.38837, 685.79193)(752.38513, 2138.0688)(753.58264, 2346.189)(754.1873, 466.25003)(755.18243, 775.02747)(756.1829, 152.96999)(733.5777, 787.724)(734.5751, 1866.2731)(735.31696, 2107.34)(736.1768, 313.18997)
methoxydihydrosorgoleone	486239	495524	543184	293623	438349	729486	589549	1	446997	458503	1	1	1	1	1	1	1	1	1	1	22.941	(358.24844, 177.11499)(362.265, 174.74)(343.03455, 7059.955)(343.2589, 9230.096)(346.2678, 158.04)(381.24274, 16336.297)(382.24646, 4201.772)(383.2516, 325.2975)(363.23154, 14661.094)(364.23547, 3827.9258)
sphingosine 1-phosphate	1	112768	1	102261	101669	112005	1	72970	76042	78423	771121	245543	344602	764779	356912	1	1	1	1	1	17.3435	(362.43658, 615.638)(364.23978, 524.0933)(380.3639, 2508.62)(380.24857, 717.5458)(381.2385, 80.253334)(362.90784, 644.46674)(401.2261, 122.43)(383.2206, 4841.8774)(384.2223, 2020.8099)(385.2225, 136.62)
eriodictyol	281567	274207	255835	499578	307197	289785	235644	187156	216931	212144	38586	141463	80194	1	1	8573	17335	155288	114447	273772	15.772	(287.05487, 13303.44)(288.0583, 1971.7672)(269.04596, 5596.896)(271.0594, 637.70496)(313.05228, 2073.945)(296.04184, 301.81)
6-tuliposide A	71559	192776	275469	130114	276085	269726	183498	235100	189779	302592	118744	135217	211344	174769	104751	151717	103673	1	238032	116597	1.863	(278.53806, 1161.2582)(279.35556, 122.5975)(261.09402, 7241.3525)(262.09268, 16853.037)(263.09537, 3077.2917)(264.10132, 89.07)(280.82852, 2654.1628)(261.52444, 1639.1085)(301.36615, 1664.5135)(287.28912, 1107.888)(288.08945, 3240.465)
scopolamine	140165	145777	174484	228150	176695	110985	110288	107288	115635	150995	156958	1	1	1	1	1	1	139992	1	224566	3.074	(328.14005, 133.59666)(286.13956, 23699.875)(287.14493, 3765.592)(288.1435, 98.67)(303.1454, 5106.6074)(304.14816, 654.573)(308.12115, 14259.846)(309.12372, 2065.795)(310.13947, 175.815)
5-&alpha;-dihydrotestosterone	10932319	6867805	17051848	7655828	6557170	13372967	16631605	8518396	7340107	8811519	1256925	1144838	1315678	3877775	1566494	2787024	1703395	902543	4799971	1116310	24.902	(313.21356, 1350.8632)(314.20273, 356.68335)(273.2207, 2427.3572)(274.21783, 413.958)(291.2323, 300700.62)(292.23505, 59142.863)(293.2399, 11803.984)(294.2423, 1222.42)(295.53824, 292.13333)
theophylline	2939662	2706034	1823865	2910906	2692852	2609970	2626813	3475732	2673528	2680579	2875298	3433011	3278662	3420395	2223282	2163969	2367818	3678022	2983208	2755254	1.138	(181.6986, 194.86104)(182.0668, 80.6)(182.9669, 7623.462)(163.05997, 3289.3628)(203.0531, 79310.92)(204.05643, 4891.4863)(205.0606, 359.66833)(185.3769, 123.136665)(186.044, 80.34)
glutathione	2250297	1	1584704	2261808	1	1130865	1480124	1149100	1433353	1450609	44155	1	45410	40636	26976	40486	40738	17335	40568	45523	5.8226	(307.08313, 1970.1222)(291.06992, 36795.26)(292.07312, 4317.3335)(293.07556, 141.58499)(329.0654, 78822.336)(330.06854, 13534.5)(331.0709, 1860.7712)(311.05487, 1849.79)
D-imyo/i-inositol (3,4)-bisphosphate	47566	1	70519	55920	112874	44159	83819	30311	77873	91330	38425	33370	25681	28664	45978	22130	29172	25692	24940	15984	1.053	(336.9713, 2575.2)(338.22034, 653.70996)(338.9709, 542.33)(320.9581, 232.36)(336.97064, 3480.767)(337.97253, 1069.1482)(338.9706, 186.86)(319.96875, 229.55)(360.29276, 374.1478)(343.66382, 363.19427)(344.9524, 2485.5002)(345.9557, 326.13333)
iN/i-acetyl-&beta;-neuraminate	1	1	278230	204909	316946	290257	1	1	232520	254425	137883	207638	185439	208935	67328	206628	127688	153423	208200	112949	3.071	(312.11127, 99799.62)(313.1136, 11195.346)(290.08582, 4524.5996)(291.08304, 1124.3914)(311.1144, 58006.297)(312.11148, 269371.53)(313.1139, 29528.143)(314.11575, 4674.237)(293.54, 20687.535)(294.20126, 87698.66)(295.10352, 14343.728)(296.1106, 2317.368)(334.0935, 165.71)(318.0865, 215.4)
ornithine	10883756	8990335	13094001	5426704	7955082	7688020	11572863	5758951	9645090	7389598	2326112	1878207	1547694	1495717	5922408	1524487	2690246	1506898	2600209	1149328	4.752	(134.24847, 4172.6787)(135.40126, 1354.6492)(137.10638, 2829.4478)(115.086876, 100168.45)(116.08943, 6438.13)(159.99484, 8550.1455)(160.89655, 12864.337)(161.097, 13397.35)(140.08102, 3530.0728)(142.08646, 52.074997)
thiolactomycin	403926	97945	184243	38547	63306	189685	198334	28595	197088	91675	73949	53248	121831	1	40971	215347	104616	169262	82660	128997	1.43	(211.69875, 1271.8994)(214.82185, 425.3075)(196.06087, 1410.7413)(212.2994, 2609.6357)(212.08661, 193.3)(194.86758, 354.88998)(233.06311, 25561.217)(234.0661, 2091.859)(235.06454, 474.25723)(215.62451, 1392.22)(216.0532, 484.15)
ascorbigen	82537	90653	103365	96279	130864	32392	27195	68970	84535	81264	146504	572295	296405	279330	331304	254675	459876	183302	318071	279170	7.5405	(305.24533, 12152.618)(306.09515, 2971.485)(307.0996, 204.71)(289.3343, 711.6763)(307.0997, 1700.665)(288.08945, 3424.3618)(329.08368, 1225.943)(310.16046, 878.04)
8-amino-7-oxononanoate	78744	67617	63898	37983	56008	96546	110085	56826	41579	81449	26112	1	38231	1	1	1	1	1	1	1	12.316	(189.12793, 2961.431)(171.11346, 2321.6248)(192.13843, 15610.219)(193.13934, 1416.6083)(170.11864, 2982.6848)(212.95012, 2694.8723)(213.1188, 3074.35)
8-methylthiooctyl glucosinolate	1659327	1425266	1041769	1092103	1241615	926336	725335	938578	830478	722215	1	51702	1	1	1	1	1	1	1	1	9.4825	(476.10718, 41388.652)(477.10907, 8126.655)(478.11182, 913.2689)(458.09625, 1457.1869)(478.1188, 2889.29)(479.12, 150.17)(500.10333, 4041.9602)(501.10043, 9105.654)(502.10358, 1815.274)
itaconate	109816	183910	1	51738	111579	133606	73070	261466	55861	108549	1	1	1	80204	80936	1	27340	102498	144910	81260	1.599	(132.0185, 116.45)(129.01991, 4759.684)(111.00855, 4407.128)(112.00721, 285.64334)
molybdopterin adenine dinucleotide	1509931	1146972	1089923	1067729	1137800	1013608	1634362	892051	1039950	979472	833675	645876	980381	1265275	991861	743931	1231828	657874	1616242	1172194	29.647	(724.04175, 8444.67)(747.02344, 990.4035)(748.0335, 18996.75)(749.03766, 2775.5896)(726.0199, 26208.527)(727.0226, 3754.8503)
5-fluoropyrimidin-2-one-ribonucleoside	1	57173	1	63801	62762	63076	1	1	75540	58158	70585	23193	69683	57386	34199	31822	1	62900	41213	1	1.139	(246.62177, 364.62335)(230.06023, 6446.167)(232.18825, 26725.342)(233.06354, 39921.49)(248.87894, 277.9)(252.08562, 482.36337)(229.8977, 1851.2682)(231.06583, 180.334)(272.0629, 182.51)(251.04134, 2620.9949)
molybdopterin	52836	38917	62530	38767	45109	47681	54945	36119	50036	45292	30160	16590	1	41878	38286	34787	33764	43059	27638	38193	0.982	(395.8426, 534.37854)(396.9808, 787.76)(373.97778, 2702.142)(380.98694, 502.53)(400.07974, 702.98505)(401.2691, 451.76196)(401.96906, 233.64)
CDP-1-18:1(9Z)-2-18:1(9Z)-glycerol	371384	321523	291332	203571	221742	348469	328235	245598	141082	122435	1	1	1	1	1	1	1	1	1	1	28.809	(1005.17017, 7237.0444)(1006.1726, 6678.5635)(1007.5484, 1988.6862)(1008.9198, 3561.915)(1009.9197, 3557.1248)(1010.2935, 2713.8398)(1010.5451, 1141.25)(1004.9512, 9285.599)(1006.5502, 2103.39)(1007.5493, 415.73)(1008.5529, 1527.88)(1009.5409, 6713.4697)(1010.54944, 2794.12)(1011.558, 2533.4)(1015.20776, 671.5633)
iN/i-acetyl-&beta;-glucosaminylamine	1	1	177380	98554	179924	40212	80868	32482	77788	82639	382573	301878	401871	382121	438695	282299	294051	432158	394727	289574	3.5932	(222.61029, 40200.895)(223.41159, 7439.025)(224.71457, 1265.0801)(225.1146, 1550.49)(206.4374, 4500.642)(207.1045, 1311.34)(221.9747, 10111.93)(225.1237, 2322.1802)(203.10419, 19819.217)(204.10052, 186.83168)(243.0978, 901.8)(225.88834, 1126.3201)(227.49112, 2891.8198)(228.095, 402.66)
medicagenate	1	1	1474984	1	1	1542256	1	1	1	1	1	1	1050677	1090377	2261154	2619097	5887270	1	2996471	4129938	17.706	(500.30817, 49822.062)(482.2973, 21319.602)(501.31927, 69665.445)(502.32532, 19064.002)(503.3278, 3577.5156)(504.33063, 966.47003)(483.30783, 15127.288)(484.3119, 4007.3777)(485.31744, 799.64746)(524.30444, 636.36774)(525.8592, 2160.6045)(526.97864, 702.2778)(527.315, 641.0)(507.14926, 1219.0814)(508.29794, 295.04)(509.3076, 172.7)
pheophorbide ib/i	7301480	4576153	7406130	8605729	3912204	7114260	2966239	4035195	4871617	4003945	56177	120684	28156	1	29077	226478	48875	1	84055	1	25.2413	(606.2483, 113.49)(589.0706, 3158.6875)(589.79614, 1116.9288)(591.23975, 341.965)(607.42285, 333845.72)(608.25854, 153220.33)(609.265, 19859.27)(590.236, 5933.77)(591.2406, 1290.58)(629.23596, 7833.427)(630.2394, 2722.4146)(631.2446, 410.5728)
vellosimine	1	243964	205405	1	1	169172	1	119860	135925	1	1	1414129	1137296	911943	1020792	1202757	1191510	950716	1167182	1184059	1.118	(292.4422, 16981.623)(278.80154, 11835.058)(279.15903, 17510.152)(295.9209, 1023.56506)(296.5046, 946.23)(276.15796, 1265.305)(317.2316, 766.1031)(298.139, 786.00494)
bracteatin	572827	477338	247302	250113	299895	415077	512907	266188	216177	323191	118562	411703	257183	27093	34325	40356	47198	460462	349686	787322	16.01	(301.03613, 17411.234)(302.03116, 10389.983)(303.03336, 1340.1892)(304.0303, 152.17)(283.0257, 284.5257)(326.0304, 39006.69)(327.0323, 6270.017)
iall-trans/i-3-hydroxyretinol	1158683	850128	1154473	954811	1197309	1408419	1227401	758535	705637	1018059	864420	1001119	1	912334	1	703480	905965	682411	1	1349237	19.387	(284.20932, 2419.975)(285.20605, 231.745)(307.2476, 6408.7466)(287.2302, 1993.0305)(325.21304, 48953.723)(326.2159, 11383.759)(327.22714, 1095.5944)(307.2035, 21988.885)
2-icis/i,4-itrans/i-xanthoxin	2160447	2172495	2150786	1517155	2271950	2348365	1	1756040	1666297	1849573	7764295	13017877	9460046	8347070	7715488	5834104	4644156	6918581	1	7745313	20.901	(254.16856, 2572.164)(251.16447, 63753.203)(252.16766, 12039.022)(233.15411, 189958.97)(234.15712, 30695.254)(273.14648, 8164.2134)(274.15024, 1653.5732)
2,5-diamino-6-(5-phospho-D-ribitylamino)pyrimidin-4(3H)-one	35098	11484	39404	1	103917	20224	58749	12935	70276	65928	81070	104294	116131	80413	160673	70355	102050	47459	72020	48046	1.095	(354.075, 6635.1353)(354.06906, 2090.4255)(355.07028, 1223.0367)(336.9548, 1137.5022)(337.5633, 3677.54)(340.0703, 722.93)(356.58762, 1139.0865)(339.50797, 275.01855)(378.99994, 99352.48)(381.0792, 66674.45)(362.91385, 1552.0106)(363.068, 4469.84)
(3Z)-3-nonenal	595203	476600	595758	414766	545737	658086	749319	452857	386266	393996	78790	52247	43525	1	105130	1	1	55224	113780	1	16.6185	(140.1181, 136.75)(141.12697, 2339.01)(142.12286, 108.479996)(123.11693, 17775.678)(124.1202, 2209.165)(164.00285, 1646.2932)(145.1002, 6724.779)(146.10469, 248.73444)
6-diazo-5-oxonorleucine	1	1	1	1	172050	162682	110278	128272	98390	298451	65391	1	130287	127049	96503	131805	55185	137504	1	108126	2.903	(175.0765, 51.49)(154.06107, 452.3515)(173.07982, 2748.1135)(174.0768, 140.69334)(158.5055, 6160.4854)(160.07924, 190.54858)
L-alanyl-&gamma;-D-glutamyl-imeso/i-diaminopimelate	144060	156930	188732	125719	175708	162677	165303	165439	140082	163642	1	1	1	1	1	1	1	1	1	1	15.924	(372.1648, 9091.123)(373.16876, 1507.4789)
adenosine 5'-carboxamide	115028	82233	1	1	76819	99898	1	61404	1	80680	186157	31826	236811	214717	306452	328112	349247	301066	326079	225579	1.202	(281.96188, 1783.3492)(265.3369, 617.41504)(266.0869, 141.33)(284.3048, 1877.617)(263.088, 4871.249)(264.09033, 400.20273)(303.14575, 2682.5498)(304.3541, 648.64276)(305.08316, 143.78334)(286.63705, 2265.161)(286.07645, 91.985)
isoformononetin	1	90565	1	1	52448	61972	70551	1	55399	1	1	1	1	1	1	1	1	1	26360	27409	1.591	(269.0757, 3023.45)(253.0727, 563.705)(254.0707, 528.01)(271.42117, 782.8467)(271.0872, 425.09)(254.41435, 1425.2799)(292.56683, 23351.814)(273.05304, 2049.743)(274.0524, 159.36)
iS/i-(2iE/i,6iE/i)-farnesyl-L-cysteine	261290	338812	309164	207009	234847	291035	250558	206210	214627	220542	262100	1	270358	257513	170808	1	190303	209553	1	187530	24.04	(325.26654, 23490.326)(326.38602, 5713.7197)(327.22217, 831.554)(308.628, 12468.703)(308.19873, 3804.108)(328.94324, 13727.263)(330.12952, 2852.7627)(308.9216, 5400.0625)(310.20444, 2669.5)(313.2113, 130.295)(350.19815, 2242.4268)(351.4502, 1712.5026)(352.2012, 241.94)(331.1898, 1813.3276)(334.5227, 126.350006)
(iS/i)-2,3,4,5-tetrahydrodipicolinate	101297	1	120042	42530	100535	112072	97997	1	92381	116493	15999	21570	28928	28946	66849	20380	15732	1	35836	26024	1.196	(169.0348, 200.41)(153.0334, 397.3)(170.39996, 2691.178)(171.38072, 408.87753)(152.0325, 7729.225)(153.03545, 1748.7075)(192.02486, 1108.0791)(193.0339, 250.27)(176.77448, 574.085)
7,4'-dimethylmyricetin	3518308	3074291	2031647	2224764	2626162	1810774	1455878	1798186	1653279	1423917	1	1	1	1	1	1	1	1	1	1	10.655	(329.06543, 91263.875)(330.0686, 15564.078)(331.07077, 2132.4092)(355.06287, 5528.336)(356.06552, 675.695)
(iZ/i)-phenylacetaldehyde oxime	470846	456141	455211	439673	493492	416960	406977	361912	411240	402315	1	1	226733	203135	321979	332031	440336	1	249791	292038	5.323	(140.08104, 3401.8645)(117.058334, 3860.7754)(139.08528, 2697.6414)(118.0651, 16339.667)(119.06836, 1295.1223)(158.0599, 766.99)
2-protocatechuoylphloroglucinolcarboxylate	44997	46319	39207	46317	28372	34520	25356	40693	26299	34974	1	1	1	1	1	1	1	1	1	1	1.224	(305.02753, 1966.6351)(306.0181, 584.562)(307.042, 871.772)(289.32843, 1010.159)(290.28162, 2211.37)(292.0395, 677.3125)(329.0255, 134.42)
emodin dianthrone	501164	448701	319109	347039	406392	297885	226194	288647	257092	222674	1	1	1	1	1	1	1	1	1	1	10.655	(492.1175, 17392.13)(493.11456, 80971.12)(494.11758, 17184.262)(495.11948, 3485.4219)(496.11996, 417.97665)(536.1244, 7905.565)(537.12146, 18157.89)(515.0006, 4049.0461)(516.00244, 985.825)(517.9129, 12570.064)(519.01135, 28861.334)(519.1109, 21286.14)
8-anilinonaphthalenesulfonate	18149	51602	37067	22056	42451	32534	33167	37359	36384	53034	13918	17134	17481	19424	27945	23082	32856	17113	16751	25943	1.035	(282.99713, 6893.06)(284.497, 8086.581)(285.49628, 4482.198)(285.9453, 3991.016)(286.045, 4021.74)(301.06146, 6050.433)(302.0628, 2173.467)(281.05026, 1944.7571)(282.04913, 497.50552)(325.04526, 644.9763)(326.71317, 206.78667)(327.046, 194.41)(305.0271, 217.772)
(iS/i)-4-hydroxymandelonitrile	12311197	11305150	11670330	8250878	11371604	11727367	10239496	10076382	9758779	9932980	1	1	1	1	1	1	1	1	1	724679	3.096	(153.33194, 18559.812)(154.0603, 770.3233)(135.0454, 76.1)(150.05511, 272840.03)(151.05873, 25907.479)
zeinoxanthin	1	1	21410	1	1	81229	1	1	10246	75008	33427	1	34734	100910	70373	38173	25708	1	1	81186	29.92	(552.4264, 6271.7397)(553.4291, 658.52997)(535.09235, 7694.9165)(535.43604, 2424.0862)(540.69324, 4785.325)(541.4482, 1850.9867)(578.43256, 7451.281)(579.4327, 2859.6494)(559.0209, 3168.63)(559.7545, 2193.4368)
sinapoyltyramine	74001	46397	56427	20573	50110	51460	47840	46391	55800	31459	19577	1	1	1	16001	1	33752	10062	20814	27874	1.184	(345.878, 2153.079)(347.1559, 224.47751)(327.63803, 2991.6467)(329.57016, 3416.733)(330.13995, 6643.42)(344.35114, 6707.7295)(345.14966, 619.0936)(346.13773, 400.3933)(328.14624, 2280.912)(331.1509, 2793.92)(370.47458, 1264.4083)(371.14508, 2292.465)
celosianin II	42604	47947	49289	37866	65185	27468	29533	31646	37838	30649	1	1	1	1	1	1	1	1	1	1	11.362	(900.5187, 1401.3942)(902.2209, 586.54)(901.2179, 2158.1755)(902.22064, 500.49332)(887.3218, 435.767)(888.9198, 1019.29895)(889.21924, 1305.0834)(923.1921, 177.28)
aphidicolan-16&beta;-ol	1	63427	62274	1	30809	47017	22596	48420	45262	31714	1	43625	1	1	1	1	1	1	1	26864	21.109	(291.26727, 2657.2979)(274.2549, 5174.2397)(275.2585, 376.77112)(291.26953, 4778.504)(292.27325, 230.14499)(273.26074, 5538.54)(298.1469, 14350.568)(298.7501, 3535.0217)(299.25467, 1043.8367)
6subG/sub-kestotriose	534641	411693	571469	507428	669269	650226	681017	380643	598338	679347	373565	293042	480115	454406	443229	510330	477891	456202	449296	444824	1.137	(505.17572, 2677.9314)(506.17938, 598.14)(487.16592, 1016.09094)(489.50003, 146.42)(491.1764, 725.75)(487.16473, 1757.4202)(527.1571, 18955.19)(528.1598, 3675.524)(529.1601, 722.00354)(510.32056, 562.67914)
3,6-dihydronicotinate	7587455	7713827	7021732	5531332	6452870	7747698	6015178	6906714	5663816	5358497	7379512	9798742	9270975	6851251	7639065	6190895	6268586	6717120	11408638	7353751	2.003	(124.03957, 214588.25)(125.04256, 14107.846)(126.04478, 369.06647)(112.050804, 1374.6338)(147.02794, 788.1813)(129.02002, 4485.215)
indole-3-acetyl-leucine	1	114789	120604	1	1	84499	93850	68754	95622	124859	1	1	1	1	1	1	1	1	1	1	4.294	(270.13565, 2768.5725)(271.1402, 78.01)(295.12924, 845.64856)
4-coumaroylagmatine	357602	250801	91909	114862	135961	209320	296623	177855	95529	169519	1	1	5033817	6968420	4020381	3001312	4621251	4173419	5775050	2818990	10.575	(263.16415, 9550.325)(264.167, 1585.153)(280.05386, 9357.004)(279.1773, 3098.295)(265.17978, 4386.058)(303.66797, 352.36298)(282.70242, 109040.125)(283.1482, 17936.004)(284.15225, 3412.245)
D-cellobiose	1958928	2295003	1875733	1967811	1835854	2337056	3083966	1738596	2147666	2321934	895189	605702	1133256	1155007	1071883	1222407	1372963	1309996	1156153	1130162	1.142	(342.61847, 937.1606)(325.68478, 4339.85)(343.37277, 3646.6643)(325.11328, 5747.078)(326.1237, 1125.9329)(365.10477, 46802.6)(366.10895, 6118.493)(367.10852, 1160.7625)(368.121, 154.42)(347.45676, 1399.2963)(348.09283, 197.74)
2-oxo-indole-3-acetate	696419	710903	783114	318267	1184251	1064878	1043459	517982	418504	686915	1	30055	37652	39532	47900	27417	17814	59112	44039	20699	6.204	(190.04994, 19521.514)(191.05386, 3391.0269)(192.0573, 152.36)(177.05539, 3516.489)
geranyl acetate	947178	925548	1440062	627928	1102506	1334258	1221093	790907	1187570	1142044	286860	434482	347557	250673	326431	192968	154973	241006	202284	326927	24.074	(196.1445, 11403.324)(197.15254, 3955.9644)(198.1494, 130.96)(179.14326, 35554.17)(180.14615, 4367.3726)(219.1379, 13198.617)(220.14197, 3127.9746)(201.1242, 1675.4088)
afrormosin-7-O-glucoside-6''-O-malonate	167366	156126	178147	147299	163789	164722	186914	97885	139810	165181	70213	42365	63955	71708	53000	67540	47842	79760	53101	36214	1.127	(545.1329, 5161.7676)(546.1345, 861.7295)(547.1493, 166.205)(528.1238, 1834.55)(529.1273, 156.14)(528.1243, 932.9567)(569.1255, 445.2761)(551.6082, 325.805)
tricoumaroyl spermidine	1	1	1	1	7091948	7720771	7519375	5682612	11189725	8797797	37872	525379	62297	21402	74095	1	1	20578	8630	1	26.7871	(607.26056, 534890.5)(608.5975, 171131.73)(609.94104, 49121.613)(610.6748, 14024.662)(611.5276, 2979.0625)(612.2801, 150.71)(567.26306, 1251.795)
D-alanyl-D-serine	8297740	16763827	11242478	10301144	10693202	12654509	13712991	15861337	9080924	10029300	7932288	9665070	8752123	10456664	8156154	9790205	12737796	7558613	8504336	9930546	1.21	(179.937, 2690.9026)(180.0874, 2843.32)(162.07614, 29889.146)(178.56462, 310.5184)(178.9998, 194.48817)(159.07675, 223098.38)(160.07964, 16514.295)(161.08134, 192.58583)(199.06856, 777.26825)(184.31367, 3183.3076)(185.06549, 4822.01)
2,3-diaminopropanoate	94259	1	89347	56294	66413	73606	1	1	63803	55650	1	1	1	1	1	1	1	1	1	1	23.509	(109.07569, 6717.5757)(106.07354, 2586.5571)(133.06587, 4972.6143)(115.05453, 28018.736)
iN/i-acetyl-&beta;-D-glucosamine	578986	617691	634863	406683	640197	683266	526218	380643	494418	534254	275188	240583	224484	217649	190328	531109	510527	566325	259930	551885	1.231	(223.16647, 818.0893)(224.09485, 1163.9651)(205.08548, 6586.3486)(222.09688, 810.15356)(223.09827, 340.28665)(204.08762, 6182.4365)(244.23087, 7208.9463)(245.13887, 1442.0719)(246.08055, 176.55168)(226.90565, 501.86832)
indole acetaldehyde	75898	72730	1	82181	82440	83685	1	1	1	1	33462	1	42920	30122	47508	49130	123178	18364	77280	57431	4.0825	(163.0773, 131.04)(144.06564, 40070.863)(145.06873, 2999.9854)(146.07115, 686.6067)(160.07649, 2318.0408)(142.06552, 2905.926)(185.06587, 151.64)
quercetagetin 7-iO/i-glucoside	63473	71266	49834	138120	61158	47546	48190	82606	46174	48134	1	1	1	1	1	1	1	39467	1	1	1.116	(479.08102, 331.3171)(462.0768, 5238.817)(463.0778, 758.53)(464.0742, 250.76)(486.1106, 174.18)(462.0781, 3550.1987)(463.07977, 618.26)(464.0839, 178.04)(506.0895, 191.97)(488.0654, 896.24)
7,8-dihydrobiopterin	1	1	1	428501	487955	463696	440682	1	1	1	1	1	1	1	214621	321763	334341	357945	1	373435	1.181	(239.85315, 1903.5)(223.26363, 577.325)(224.09477, 1316.7001)(240.10605, 1324.0801)(222.0969, 1239.5289)(223.09985, 349.12)(264.87506, 3613.369)(244.08064, 9850.443)(245.08064, 1833.5154)(246.08612, 205.04999)
26-hydroxybrassinolide	959494	1228234	880615	1578955	1094458	669832	605212	628552	700768	647397	3755584	3975450	5448244	3831926	2700140	1	1	2593965	5493816	1	26.789	(496.3391, 78992.63)(497.34232, 20009.164)(498.34543, 3321.676)(499.35083, 817.155)(480.3342, 5388.8657)(482.75748, 1140.1454)(484.29056, 1582.2782)(485.1715, 2883.1235)(485.353, 3981.8252)(519.9175, 1223.1958)(521.3391, 276.543)(522.3438, 1372.235)(505.7058, 908.52)(507.23965, 3349.792)(507.3301, 5596.88)
2-mercaptobenzothiazole	6702124	5575806	2800950	3012549	3516392	4883258	5758642	3034232	2391891	3649291	1286312	4704691	2808781	336516	351981	445142	557105	5204227	3923520	8872048	16.01	(166.98466, 1873.6969)(167.99377, 191659.02)(168.99661, 16186.247)(169.98982, 15168.744)(170.9926, 650.7)
&delta;-tocotrienol	3276772	3089972	127319	1946779	2435268	403016	349118	1	1190425	1577198	1	1	107221	63871	1	1	1	1	92812	92241	27.323	(397.12137, 1957.0183)(399.56097, 4574.095)(400.3093, 1554.64)(380.9662, 1791.3501)(382.2993, 1043.73)(397.75482, 7301.7793)(399.3122, 6903.74)(381.30673, 1665.168)(380.30026, 442.65)(423.9785, 5786.767)(424.31204, 2033.41)(402.105, 35655.887)(402.28574, 13817.959)(403.287, 2615.6123)(404.30658, 188.94)
versiconal	213178	182179	92743	101455	113937	151992	177939	101959	79177	119743	47170	164003	95971	1	1	1	1	179103	132206	286224	16.012	(339.04904, 8079.753)(382.24628, 935.1125)(383.05597, 3187.4321)(367.04816, 317.7)
benzyl-desulfoglucosinolate	130931	158623	127312	127861	128029	73810	112299	166093	113021	105934	82323	58853	49831	80291	62988	33340	46391	79056	53638	49123	1.3118	(331.69272, 4930.689)(332.75977, 1122.7545)(333.0935, 327.58667)(315.74985, 399.69003)(335.90482, 1014.084)(313.45544, 673.6136)(315.42654, 350.24332)(316.0891, 675.2)(352.08307, 5202.476)(353.0852, 552.0563)(335.07373, 5779.671)
tricetin	572827	477338	247302	250113	299895	415077	512907	266188	216177	323191	118562	411703	257183	27093	34325	40356	47198	460462	349686	787322	16.01	(301.03613, 17411.234)(302.03116, 10389.983)(303.03336, 1340.1892)(304.0303, 152.17)(283.0257, 284.5257)(326.0304, 39006.69)(327.0323, 6270.017)
17-O-acetylajmaline	408939	579056	546572	321626	509628	515746	376704	382865	405523	438562	1	1	1	1	1	1	1	1	1	1	7.671	(370.22006, 249.50499)(354.2106, 32.21)(371.23004, 108.46599)(392.20963, 4961.228)(393.2123, 992.2391)(394.208, 320.59897)(376.7062, 289.7975)
D-galactosamine	1	2022961	1	1838011	1	1741285	1	1925770	1	1	1	1257402	1478539	1572774	1832997	1	1510620	1545963	1663254	1353584	1.344	(180.08717, 3462.634)(181.09656, 222.83098)(162.07619, 34555.332)(163.07655, 6104.2017)(183.1013, 392.67)(166.09091, 687.40717)(167.0925, 4346.24)(208.0871, 59.6)(185.0648, 3035.432)
2-dehydrolubimin	3008130	1	3264284	1265842	1028014	1341035	3007809	1829646	2491173	2511108	1446847	1097634	1412882	2087373	3827491	2262771	1754332	1684930	1166056	1032670	21.4823	(238.38574, 7553.006)(235.16936, 84123.164)(236.17236, 13905.699)(217.15869, 10945.989)(218.16185, 1367.9711)(257.15204, 1082.9832)(239.1432, 273.88)
4-nitrobenzyl alcohol	383445	356716	424219	339346	464964	422911	392620	290474	294669	345636	202020	320751	157579	180330	1	277833	1	1	1	1	3.39	(153.04128, 7954.4146)(154.04927, 1032.1974)(136.85268, 1481.9955)(154.0502, 2452.4023)(137.0443, 1696.41)
6-kestotriose	534641	411693	571469	507428	669269	650226	681017	380643	598338	679347	373565	293042	480115	454406	443229	510330	477891	456202	449296	444824	1.137	(505.17572, 2677.9314)(506.17938, 598.14)(487.16592, 1016.09094)(489.50003, 146.42)(491.1764, 725.75)(487.16473, 1757.4202)(527.1571, 18955.19)(528.1598, 3675.524)(529.1601, 722.00354)(510.32056, 562.67914)
5'-n-propylthioadenosine	223541	181365	222809	140686	153956	182070	198066	165554	192695	279559	1	1	1	1	1	1	1	1	22984	1	3.008	(311.11444, 80445.44)(312.11154, 372362.3)(313.11392, 40627.688)(326.127, 3046.5315)(327.1156, 275.08)(308.12057, 12042.301)(309.12323, 1597.6849)(310.13934, 161.235)
&alpha; -allenylagmatine	136336	103147	27921	97833	122585	67288	28295	11049	9104	16113	703030	79384	1227271	220770	1271364	373685	268407	296925	603536	45014	9.27475	(168.13864, 14421.536)(169.13727, 2402.42)(173.15385, 10395.995)(174.15608, 212.05415)(195.13698, 1830.9553)
momilactone A	201123	214429	1	1	1	249126	267219	214154	189272	215965	1	1	1	1	1	1	1	1	1	1	18.482	(296.17654, 260.22)(342.19067, 146.85501)(297.18414, 8897.279)(298.18964, 1640.34)(315.1947, 7336.18)(316.20032, 1121.325)(317.2109, 161.78)(324.18246, 1832.5186)
1-phenyl-7-(3,4-dihydroxyphenyl)-hepta-1,3-dien-5-one	426003	405574	421822	1	308900	339029	1	1	1	247351	1	1	1	1	1	1	1	1	1	1	8.387	(297.9376, 186.778)(298.1396, 75.03)(277.12186, 9671.468)(278.12637, 643.9017)(279.1208, 92.72)(322.13324, 174.142)
Ip/I-cymene	1701427	1	1941510	2205857	1	1644057	4221328	1574725	1939845	1499313	1	1	1	1	1	1	1	1	146676	1	16.235	(135.1169, 105355.9)(136.11917, 14765.961)(137.1302, 1285.6233)(157.1002, 4166.201)(158.09676, 189.045)
momilactone B	1	1	1	1	133258	156860	1	133259	106457	172388	103620	221791	121650	1	150861	69069	42316	70778	79514	89452	20.562	(313.1792, 95.98)(353.173, 173.70613)(316.74612, 836.1501)(331.18945, 6668.3975)(332.1932, 1177.5493)(339.1771, 104.44)
kaempferol 3-iO/i-&beta;-iD/i-glucosyl-(1-2)-glucoside	1	37562212	29069324	25250700	40670388	22640822	17271874	21507118	25800292	24918292	1	1	1	1	1	1	1	1	1	1	10.356	(609.14453, 1032.4811)(610.1476, 150.25)(593.14825, 146.17668)(611.161, 1057061.0)(612.1642, 295892.66)(613.1658, 66910.586)(614.168, 11176.953)(615.17, 1504.5874)(593.1494, 445.53998)(633.14264, 349897.25)(634.14526, 96131.41)(635.147, 21721.26)(637.1571, 130994.89)(638.1598, 31733.693)(619.1449, 347.3633)
adonixanthin	11011264	8396555	10350477	7951898	11939533	7563951	7757393	6726525	6560894	7166121	1	239625	1	1	1	1	1	1	1	1	28.236	(582.4952, 2335.5337)(566.4099, 1135.78)(583.41406, 196860.53)(584.41754, 81748.836)(585.42413, 19487.592)(565.4039, 131077.69)(566.40686, 58598.1)(567.4129, 17155.23)(607.605, 8784.934)(609.4108, 7272.5493)(610.4157, 5584.19)(591.7588, 2427.521)
a 2,3-didehydropyranose	69833	1	47872	74800	70516	105474	85580	1	87624	76340	44393	30740	1	1	12917	1	39211	1	34527	11304	1.159	(179.88722, 1015.3682)(181.05392, 671.155)(160.03691, 4213.871)(179.7584, 1981.6449)(180.06683, 309.28333)(165.0558, 1868.3457)(201.0392, 148.75)(184.4585, 11569.693)(185.53358, 12798.507)(186.36871, 1405.2682)
fagopyritol A1	1958928	2295003	1875733	1967811	1835854	2337056	3083966	1738596	2147666	2321934	895189	605702	1133256	1155007	1071883	1222407	1372963	1309996	1156153	1130162	1.142	(342.61847, 937.1606)(325.68478, 4339.85)(343.37277, 3646.6643)(325.11328, 5747.078)(326.1237, 1125.9329)(365.10477, 46802.6)(366.10895, 6118.493)(367.10852, 1160.7625)(368.121, 154.42)(347.45676, 1399.2963)(348.09283, 197.74)
fagopyritol A2	534641	411693	571469	507428	669269	650226	681017	380643	598338	679347	373565	293042	480115	454406	443229	510330	477891	456202	449296	444824	1.137	(505.17572, 2677.9314)(506.17938, 598.14)(487.16592, 1016.09094)(489.50003, 146.42)(491.1764, 725.75)(487.16473, 1757.4202)(527.1571, 18955.19)(528.1598, 3675.524)(529.1601, 722.00354)(510.32056, 562.67914)
fagopyritol A3	863609	628142	770784	659867	903071	912529	841966	532330	790015	880129	107434	166891	130587	85253	139312	81645	91702	150378	84430	66203	1.137	(652.2295, 369.97336)(652.2321, 349.10666)(689.2094, 18239.959)(690.21277, 4479.96)(691.21454, 1580.8046)(673.2139, 146.32)
a rotenoid	1	13996	24858	1	18316	39357	36352	1	16536	13157	139870	130480	82901	88205	88462	125840	162359	93696	135775	199053	1.223	(254.0832, 721.26154)(234.06633, 3231.3657)(235.0692, 471.78574)(236.30145, 2381.371)(240.09016, 460.31998)(275.56943, 357.84)(257.55713, 512.1369)(260.40005, 514.9033)(262.07016, 1956.9751)
pelargonidin-3-iO/i-rutinoside-5-iO/i-&beta;-D-glucoside	253674	214972	215664	175091	235932	196650	202683	114742	179293	153470	1	1	1	1	1	1	1	1	1	1	11.837	(740.22003, 8334.455)(741.222, 177.58)(724.22406, 1284.512)(725.2272, 329.77)(768.2298, 146.69)(745.1959, 7623.9)(746.1992, 2821.0789)(747.20197, 466.05002)
4&alpha;-carboxy-4&beta;-methyl-5&alpha;-cholesta-8-en-3&beta;-ol	1	1	1	1	1	7218921	2072249	2672654	1	358377	2063630	2347034	909526	398283	437997	1	1	317709	728687	1	26.0075	(443.35037, 16852.025)(444.3535, 4823.68)(425.3405, 3260.6401)(426.34445, 1141.4349)(445.3668, 39844.63)(446.37003, 12597.298)(447.3746, 3988.615)(449.3778, 137.145)(468.23328, 682.57446)(472.35904, 7017.2993)(453.96915, 2044.28)(454.346, 280.325)
4-methylene DAP	1	1	1	1	64617	97622	141765	77328	69907	1	1	380921	1	490752	1	1	434579	1	1	434095	1.242	(206.10242, 9014.692)(207.10416, 1256.792)(187.92528, 8474.886)(204.107, 14467.814)(204.10043, 190.34)(185.09245, 3746.0222)(225.96315, 1130.2875)(227.59157, 3394.3599)(228.095, 377.49)(208.87985, 842.242)
demethylphylloquinone	1	1	1	148861	1	168546	133212	168234	186311	156900	1	124589	1	2836567	1384044	1151357	198662	8564620	8129593	2737044	28.238	(438.09192, 23459.053)(439.09412, 7885.2827)(439.68057, 4274.6367)(437.50803, 57873.05)(438.51318, 17877.85)(439.34695, 6136.985)(421.84296, 140.72)(442.39746, 3319.1003)(442.9482, 1785.8348)
salvigenin	222487	140133	357674	98989	84609	84748	84370	78603	77817	1	11299	18605	66143	13421	11531	1	1	14819	67574	1	1.447	(328.09055, 346.1025)(313.521, 525.3543)(314.0913, 364.72)(334.11084, 36252.19)(316.10754, 1192.5433)(351.39786, 6532.7817)(352.0841, 4593.427)(353.08475, 293.8933)(334.2428, 2733.1233)(336.68134, 1758.218)(337.75342, 3543.7932)(338.0849, 3956.79)
L-glutamate	123605	185499	257008	32915	275710	229510	97900	81749	241551	330736	46925	86714	57366	1	22369	1	67137	9410	62852	1	1.451	(148.19394, 1823.9657)(147.0434, 773.57)(128.32858, 4380.4033)(129.03867, 602.95996)(150.17607, 68283.56)(151.06058, 7557.76)(133.0499, 698.7075)(170.17923, 662.34076)
6subG/sub,6-kestotetraose	863609	628142	770784	659867	903071	912529	841966	532330	790015	880129	107434	166891	130587	85253	139312	81645	91702	150378	84430	66203	1.137	(652.2295, 369.97336)(652.2321, 349.10666)(689.2094, 18239.959)(690.21277, 4479.96)(691.21454, 1580.8046)(673.2139, 146.32)
O-feruloylquinate	438271	389003	410823	362442	505597	425388	386939	317630	316506	373194	1	1	1	1	1	1	1	1	1	1	3.474	(349.09207, 11878.425)(350.09534, 1461.7582)(351.09146, 125.59666)(392.19565, 561.73596)(391.091, 74.06)(372.67978, 677.55206)(373.08002, 91.119995)
a D-aldonolactone	69833	1	47872	74800	70516	105474	85580	1	87624	76340	44393	30740	1	1	12917	1	39211	1	34527	11304	1.159	(179.88722, 1015.3682)(181.05392, 671.155)(160.03691, 4213.871)(179.7584, 1981.6449)(180.06683, 309.28333)(165.0558, 1868.3457)(201.0392, 148.75)(184.4585, 11569.693)(185.53358, 12798.507)(186.36871, 1405.2682)
&alpha;-D-glucuronate	62815	94842	46276	1	1	213438	48342	263535	41606	1	1	1	33501	63762	183245	1	74623	65008	129003	49083	1.602	(193.03459, 1417.7802)(194.042, 173.23)(175.02234, 3071.4707)(194.0426, 1001.85)(220.03061, 442.32)
aureusidin 6-iO/i-glucoside	45167	45460	29753	24214	33737	19877	20536	25903	19920	16482	1	1	1	1	1	1	1	1	1	1	10.668	(447.09137, 1693.7002)(448.0961, 158.9)(449.10812, 1263042.4)(450.1112, 276551.25)(451.1129, 50495.297)(452.11526, 6803.3125)(453.11765, 383.58752)(431.09668, 79904.71)(432.09995, 17005.137)(433.10223, 3006.116)(434.104, 148.36)(471.08936, 147017.19)(472.09235, 30183.09)(473.09424, 6215.3037)(453.08072, 274.32666)
trehalose	1958928	2295003	1875733	1967811	1835854	2337056	3083966	1738596	2147666	2321934	895189	605702	1133256	1155007	1071883	1222407	1372963	1309996	1156153	1130162	1.142	(342.61847, 937.1606)(325.68478, 4339.85)(343.37277, 3646.6643)(325.11328, 5747.078)(326.1237, 1125.9329)(365.10477, 46802.6)(366.10895, 6118.493)(367.10852, 1160.7625)(368.121, 154.42)(347.45676, 1399.2963)(348.09283, 197.74)
iN/i,iN/i-dihydroxy-L-dihomomethionine	117549	108279	1	53920	107014	102095	77278	63307	80557	88053	54437	91418	75488	34737	109795	61242	52523	13703	49376	39062	1.561	(208.06311, 5497.9434)(209.06416, 489.62253)(210.42683, 3682.2788)(211.07117, 1848.91)(196.0623, 1018.90753)(233.72154, 404.6367)
isoliquiritigenin	78562	49198	1	43936	60986	44158	46972	31162	40588	43296	396627	411557	482982	555100	430007	381907	308184	358795	655575	293503	1.935	(258.68115, 6112.1064)(257.081, 7008.2954)(258.08554, 976.7283)(259.0806, 481.185)(243.72975, 3212.9268)(244.0855, 814.0)(284.07468, 10980.139)(264.0645, 217.7)
8-methylthiooctyldesulfoglucosinolate	109866	120500	127271	99366	1	133622	115438	84730	75333	1	1	1	1	1	1	1	1	1	1	1	1.85	(386.1501, 129.9)(420.1476, 1617.6475)(402.13727, 3605.9985)
iN,N/i-dihydroxy-L-tryptophan	264971	232633	223478	139721	169373	188812	156871	161415	153008	157772	93230	1	87879	96987	109932	19167	124072	118809	104404	115228	1.221	(235.0703, 411.77664)(219.96214, 2680.3171)(221.0718, 271.12222)(220.0673, 6927.66)(221.0718, 463.89)(236.24565, 1807.9727)(218.0677, 5153.104)(219.0826, 356.89664)(258.06012, 325.8431)(244.42482, 869.9582)(244.72876, 862.98334)(245.065, 324.06)
(9Z,12Z)-15,16-epoxyoctadeca-9,12-dienoate	1	10408829	1	12751155	11228172	12086311	1	8769343	9896043	10582803	1	1	1	1	1	3662683	3604225	2436764	1	2732942	18.45	(293.21106, 125192.445)(294.21262, 30042.143)(275.2009, 190811.61)(276.20383, 35773.13)(295.2259, 23981.73)(296.2291, 4873.671)(277.2133, 9466.374)(278.21503, 2074.499)(316.93143, 1216.7418)(318.8072, 7063.1436)(320.21106, 1338.545)(298.74826, 830.0989)
&gamma;-butyrobetaine	40819	1	43174	39536	45956	42272	41603	39512	55504	1	35308	62557	45983	45180	50586	39139	43692	41867	70683	26107	5.471	(147.11662, 1590.799)(146.11765, 1671.272)(147.11673, 186.93799)(128.10791, 559.34814)
germacra-1(10),4,11(13)-trien-12-oate	1533672	1642095	1545204	1198098	1631619	1775275	1	1295366	1233589	1346332	5945463	9884598	1	1	5947731	4416277	3500305	5290506	1	5904436	20.902	(233.1541, 171468.1)(234.15712, 27813.824)(215.14214, 11162.733)(216.14505, 1485.0505)(236.45686, 6232.452)(237.17134, 2782.2666)(218.1603, 144.72)
(4E,6E)-1-(4-hydroxyphenyl)-7-phenylhepta-4,6-dien-3-one	361795	435356	439496	226339	371062	284405	438134	230426	433444	291424	1	1	1	1	1	1	1	1	1	1	14.906	(281.1388, 238.45)(263.12766, 1669.82)(282.54926, 979.85095)(283.15213, 2114.0598)(261.12704, 16263.433)(262.13107, 2156.7798)(263.127, 1595.01)
dihydrozeatin-9-iN/i-glucoside-iO/i-glucoside	32651	1	47706	65499	54472	26134	34760	1	45930	25835	42651	26333	45962	31991	49992	50931	76524	30807	27981	60389	20.954	(527.39514, 1015.15845)(529.22217, 4399.4136)(530.2257, 843.8233)(546.36664, 7270.8364)(547.2516, 1983.7168)(548.2538, 610.59)(528.2251, 3955.09)(571.2329, 525.53503)(554.0542, 867.86395)(555.10785, 1079.2788)(555.2215, 1201.485)(555.2192, 2794.6)(556.223, 249.68)
N-vanillate-L-glutamate	238014	252855	286901	264601	272141	120461	157736	1	188340	211400	1	1	1	1	1	1	1	1	1	1	1.834	(301.0888, 213.2475)(319.06107, 4216.7397)(300.04785, 7862.75)(301.0511, 652.39886)
miltiradiene	1	31953	36835	51819	23157	35101	48311	30226	28953	33166	33840	1	41001	47056	40266	1	31750	33430	37229	42245	21.109	(274.2549, 5658.843)(275.25845, 562.89496)(273.26068, 5566.2305)(297.71506, 20299.545)(299.05154, 2164.62)(299.25543, 879.67505)
2-keto-ornithine	894806	1668064	1	1	1207948	1607722	1423233	2276291	47639	1	1	1322599	1	1523566	1	1764602	1	1704350	1	835876	1.733	(134.06366, 432.3825)(117.05581, 643.0745)(132.42955, 11615.959)(133.06596, 1464.03)(134.06093, 249.2475)(114.05547, 17812.74)(115.056274, 3638.415)(154.04927, 1102.1089)(136.03726, 2179.55)
chelerythrine	113544	133839	112082	1	143205	157911	141265	117264	1	99679	1	1	1	1	1	1	1	1	1	1	6.815	(330.11136, 6582.9033)(331.11673, 710.7562)(333.1223, 984.06)
11-icis/i-3-hydroxyretinal	521632	1	570907	452181	501623	624366	522449	318743	319672	431663	428529	462944	371670	413221	367463	385835	474577	355854	369200	636679	19.387	(301.21222, 1051.0095)(282.1944, 3660.1125)(283.18726, 1049.204)(283.20474, 10696.158)(284.20892, 2234.4746)(285.2057, 188.28223)(323.19858, 12160.044)(324.2058, 3359.9504)(325.1799, 472.86)(306.24338, 3491.0571)(307.28757, 1705.1772)
DIBOA-&beta;-D-glucoside	71576	141660	122346	67086	125572	126955	95592	176047	84603	117024	20565	35826	1	1	1	31005	34636	28658	1	25062	1.199	(344.0919, 3933.1035)(345.0959, 608.9846)(346.0969, 149.86)(326.23532, 404.37845)(347.74237, 2678.0264)(345.09845, 1110.065)(346.0956, 141.96)(328.0916, 355.84335)(367.07788, 866.32495)(367.0671, 152.35)(348.07144, 3997.9126)(349.07217, 538.90265)
2',3'-iO/i-methyl-rhamnosyl tetracyclic spinosyn pseudoaglycone	11355121	8849826	11438309	9379993	11669322	13425206	11879723	7089812	6728626	9620103	8436481	9406388	7037511	8370872	6722709	6590431	8412184	6651352	7140038	12561307	19.386	(603.3396, 311.6)(559.3258, 34926.47)(560.329, 12030.86)(561.3318, 2360.8)(581.3086, 334014.72)(582.31146, 109870.266)(583.31616, 27768.656)(584.32104, 5774.435)
(S)-pyrethrolone	1	1253524	1213743	1184109	1162602	903686	1063336	1	1	1182379	1383628	1065508	1210575	1083646	1417922	1216857	1372753	1227468	1407214	1075670	12.469	(180.10626, 970.42004)(165.10258, 185.40166)(179.2262, 3127.3699)(180.10686, 463.06912)(161.09703, 14093.792)(203.59625, 155.39499)(183.07826, 37264.48)(184.14091, 2335.1462)(185.08203, 108.371544)
6-hydroxymethyl-7,8-dihydropterin	48853	1	56961	42672	59220	27851	33679	25297	1	1	1	1	1	1	1	1	1	1	1	1	3.011	(195.0746, 153.86)(199.58945, 94.11)(200.0936, 345.84)(201.0914, 165.92)(178.07336, 2078.9744)(179.07143, 188.54001)(204.0648, 127.29)
8-hydroxy-7-methoxy-flavone	1	90565	1	1	52448	61972	70551	1	55399	1	1	1	1	1	1	1	1	1	26360	27409	1.591	(269.0757, 3023.45)(253.0727, 563.705)(254.0707, 528.01)(271.42117, 782.8467)(271.0872, 425.09)(254.41435, 1425.2799)(292.56683, 23351.814)(273.05304, 2049.743)(274.0524, 159.36)
&alpha;-L-rhamnopyranose 3-sulfate	1	22038	281979	226562	274773	240567	288258	200621	344736	226125	169550	82785	189728	404101	311680	155542	133054	322040	85593	308013	0.988	(243.01909, 18057.87)(244.02103, 5354.3086)(227.50287, 217.65)(246.02013, 782.90894)(267.50867, 877.9)
iall-trans/i-3-hydroxyretinal	521632	1	570907	452181	501623	624366	522449	318743	319672	431663	428529	462944	371670	413221	367463	385835	474577	355854	369200	636679	19.387	(301.21222, 1051.0095)(282.1944, 3660.1125)(283.18726, 1049.204)(283.20474, 10696.158)(284.20892, 2234.4746)(285.2057, 188.28223)(323.19858, 12160.044)(324.2058, 3359.9504)(325.1799, 472.86)(306.24338, 3491.0571)(307.28757, 1705.1772)
hydroxygeranial, hydroxycamphor	1	1	1	671735	1	882370	854523	984649	1	688513	1967926	1073210	2267333	2265997	2610191	1	3072814	1973063	2361453	1730354	1.202	(168.82884, 2591.8105)(169.1149, 91.4)(152.18068, 1327.9229)(155.1182, 2172.7935)(172.13292, 173.9175)(152.1165, 1091.4275)(191.10362, 37482.637)(192.10556, 3226.3347)(193.10936, 163.62999)(173.09229, 15610.198)
muricholate	1130247	1004713	1090015	803274	1093123	977443	852780	906227	755075	890808	1	1	1	1	1	1	1	1	1	1	24.031	(407.27832, 12991.673)(408.28165, 3345.707)(409.2755, 989.15)(389.26776, 15975.151)(390.27118, 4126.898)(430.26602, 428.82196)(413.26645, 6192.295)(414.66904, 1365.6699)(416.47037, 2613.635)(417.27844, 8194.008)
2-oxovalerate	57717	30973	60813	33610	33131	42540	27826	42575	25822	45859	52475	61787	1	1	57086	40198	62741	1	69909	59155	1.212	(115.03896, 1694.1571)(116.032196, 94.38)(117.95938, 237.25365)(100.03994, 360.20575)(139.03067, 810.5967)
rifamycin SV	299273	232331	231421	201813	350902	206543	190080	216745	111789	120013	1	1	1	1	1	1	1	1	1	1	13.918	(679.2959, 8468.079)(680.299, 3162.27)(681.30237, 525.22253)(719.28845, 1778.04)(701.2773, 846.89667)(702.2811, 347.26)
cyanidin iO/i-O-[6-iO/i-(6-iO/i-4-hydroxycinnamoyl-&beta;-D-glucosyl)-2-iO/i-&beta;-D-xylosyl-&beta;-D-galactoside]	50030	55865	43770	115922	49679	96865	18231	127310	93166	97677	1	1	1	1	1	1	1	1	1	1	11.5668	(888.2215, 332.05597)(889.21906, 1012.75793)(869.3089, 905.4119)(871.2069, 2833.31)(872.2104, 646.5)(870.20966, 3941.2534)(914.3284, 728.8811)(915.2153, 1197.6957)(895.7595, 438.0433)(897.2039, 729.802)
loganate	544403	1	524207	1	493822	459961	417097	371592	1	447972	91389	112790	64957	133966	151454	91571	112870	277212	91710	813877	7.35275	(375.13043, 7763.9077)(376.13373, 1280.3389)(377.1447, 185.01)(357.1209, 9824.788)(358.12332, 1430.5071)(377.1443, 363.38)(400.18417, 948.0341)(400.7936, 604.5333)(401.126, 2448.62)(382.11426, 11325.405)(383.11746, 855.3757)
3-(pyrazol-1-yl)-L-alanine	7532039	9350447	7470703	8610597	11557475	13101519	10032268	13039937	10218341	12651989	8827012	8892295	10569432	12589858	15063063	8147052	10793285	9181025	14017392	7268573	1.434	(158.97652, 243490.25)(160.02948, 32443.574)(160.0798, 21664.51)(141.01595, 4006.3347)(141.86877, 952.30994)(156.07706, 277683.53)(157.08046, 20625.256)(158.0828, 950.81)(140.07031, 2434.6006)(178.37288, 1769.9307)(179.05598, 335.33)
3-deoxy-D-glycero-2,5-hexodiulosonate	39060	62119	44959	1	67208	82927	44267	267691	46281	124192	33675	1	51761	40969	77644	27035	30308	112906	58391	52702	1.455	(175.02238, 2496.405)(157.01303, 1231.8177)(158.02202, 285.40747)(177.03505, 100.285)(159.52525, 321.3)(180.00374, 175.27)
3'-iO/i-demethyl-staurosporine	365474	302165	393201	238514	321716	394926	450351	253437	236657	223282	50194	1	39198	38001	53827	44635	55992	41801	39598	48790	14.72	(453.18985, 6807.048)(454.1931, 1316.22)(435.17926, 7948.3916)(436.18427, 1445.758)(457.20468, 567.258)(437.19308, 2660.2964)(438.53137, 8390.322)(441.31946, 98607.414)(442.21094, 27850.24)(477.5814, 432.07404)(479.1858, 1204.15)(463.1898, 767.77783)
L-&beta;-phenylalanine	6511008	5981322	7575354	6605224	6701449	5757149	6388786	4158369	5904008	6924637	4200458	4473686	4966225	4896452	4860570	4249993	3779100	4017594	5221277	3630340	3.66	(169.14091, 4758.4907)(170.091, 642.9369)(151.25462, 825.2329)(151.41144, 1036.4667)(152.08026, 1174.7)(166.0863, 229706.28)(167.08948, 23417.29)(168.09258, 1473.5386)(151.53079, 1159.2745)(188.22, 1117.3419)(170.55951, 2176.3599)
3,7-dimethylmyricetin	3518308	3074291	2031647	2224764	2626162	1810774	1455878	1798186	1653279	1423917	1	1	1	1	1	1	1	1	1	1	10.655	(329.06543, 91263.875)(330.0686, 15564.078)(331.07077, 2132.4092)(355.06287, 5528.336)(356.06552, 675.695)
brassinolide-23-O-glucoside	58495	69846	74888	66609	67298	65618	55675	64898	64484	69470	65386	73753	66499	69447	1	78396	75292	65955	65093	73854	24.767	(645.4, 339.83624)(646.3997, 633.64)(625.3897, 3567.385)(626.3948, 1010.96)(645.4073, 417.78223)(625.3915, 3244.6165)(626.3961, 961.35406)
S-cheilanthifoline	101897	133839	108932	1	1	154728	137837	108572	1	1	1	1	1	1	1	1	1	1	1	1	6.817	(330.11136, 6646.9434)(331.11633, 786.7334)
campestanol	1181064	360371	950667	244956	273912	224079	221280	465288	370178	242258	326687	1294759	1025606	1276331	1285458	1293976	1357655	1259650	1309074	1190014	28.082	(385.38623, 11924.896)(386.3877, 1155.553)(425.47183, 3394.5742)(426.37195, 334.53)(408.36743, 22063.145)(409.3722, 6933.1846)(410.37207, 917.2214)(411.3791, 55.37)
rutin	47305616	47860784	37213532	32230318	51940728	28911372	22095986	27524504	32947060	31797464	1	1	1	1	1	1	1	1	1	1	10.361	(633.1427, 357492.84)(634.1453, 98184.62)(635.14685, 22329.768)(593.14923, 610.0933)(610.1476, 150.25)(611.161, 1170993.8)(612.16425, 328802.1)(613.16583, 75552.24)(614.168, 12319.888)(615.1699, 1678.0911)(619.14484, 432.67252)
ubiquinone-1	116947	101466	152769	122894	160216	138728	156971	154881	141524	135128	1	1	36708	24758	1	92553	55140	50199	33988	1	8.554	(250.1229, 1526.75)(233.11354, 19899.576)(234.11441, 3100.6118)(251.1307, 229.08)(233.39088, 7163.726)(234.48586, 1301.3354)(276.11917, 53895.64)(277.1204, 8483.136)(278.12595, 1632.2266)(255.10208, 5003.6777)
N-isopropylammelide	513808	253801	374531	417804	265494	157400	227538	201405	1	202029	1	1	1	1	1	1	1	1	1	13477	1.788	(170.18195, 22623.281)(171.08325, 2836.2402)(172.097, 177.11)(152.47093, 11087.862)(154.4059, 1777.4766)(173.0926, 3008.0166)(155.83447, 2707.4575)(196.0776, 3124.131)(197.0809, 103.33)(178.31586, 428.5675)(179.0652, 361.47)
10-deacetyl-2-debenzoylbaccatin III	2091587	72751	1268928	10207	49220	54184	55864	28694	63540	50078	2049900	27261	1475684	1381364	1999707	1852125	2011935	1724383	1503984	1760516	21.2869	(440.93564, 8797.0205)(442.21085, 1221.7487)(443.20862, 1120.2367)(441.20792, 96735.04)(442.21094, 24529.486)(443.2208, 5802.77)(444.2264, 293.897)(463.18976, 750.5664)
S-9-methylthiononylhydroximoyl-L-cysteine	54455	1	41705	25192	85242	36221	61188	1	34454	45769	358417	296558	344721	442684	247362	185959	283650	275235	394824	164242	3.341	(324.88947, 270.6275)(305.90283, 6164.768)(306.27142, 716.1343)(328.14044, 226.45999)(345.128, 688.42596)(330.44904, 2288.9937)
O-aminobenzaldehyde	722504	698535	721027	288393	1	773910	671414	619002	595699	562760	1	1	1	1	1	1	1	1	1	1	3.096	(121.0509, 235005.39)(122.05917, 29340.16)(129.0391, 118.47)
3-hydroxy-2-oxo-indole-3-acetate	312558	308239	287062	247678	334903	195667	172419	200359	178235	205743	1	1	1	1	1	1	1	1	1	1	4.985	(206.04495, 10650.211)(207.04916, 679.36304)(215.03433, 421.654)
(S)-n-methylcanadine	58795	38453	55144	45648	64908	51780	72995	40749	27835	24849	1	1	1	1	1	1	1	1	1	1	9.552	(357.1744, 1312.96)(338.1605, 412.49)(358.1882, 8382.025)(340.17587, 6809.9087)(341.17865, 1036.2471)(359.14923, 2335.6147)(360.16364, 584.45)
fagopyritol B3	863609	628142	770784	659867	903071	912529	841966	532330	790015	880129	107434	166891	130587	85253	139312	81645	91702	150378	84430	66203	1.137	(652.2295, 369.97336)(652.2321, 349.10666)(689.2094, 18239.959)(690.21277, 4479.96)(691.21454, 1580.8046)(673.2139, 146.32)
fagopyritol B2	534641	411693	571469	507428	669269	650226	681017	380643	598338	679347	373565	293042	480115	454406	443229	510330	477891	456202	449296	444824	1.137	(505.17572, 2677.9314)(506.17938, 598.14)(487.16592, 1016.09094)(489.50003, 146.42)(491.1764, 725.75)(487.16473, 1757.4202)(527.1571, 18955.19)(528.1598, 3675.524)(529.1601, 722.00354)(510.32056, 562.67914)
fagopyritol B1	1958928	2295003	1875733	1967811	1835854	2337056	3083966	1738596	2147666	2321934	895189	605702	1133256	1155007	1071883	1222407	1372963	1309996	1156153	1130162	1.142	(342.61847, 937.1606)(325.68478, 4339.85)(343.37277, 3646.6643)(325.11328, 5747.078)(326.1237, 1125.9329)(365.10477, 46802.6)(366.10895, 6118.493)(367.10852, 1160.7625)(368.121, 154.42)(347.45676, 1399.2963)(348.09283, 197.74)
demethylsuberosin	385460	313430	422146	339534	419795	478906	437955	284589	275644	365855	356199	354340	309875	219815	799826	255412	317932	145454	110556	459687	16.71	(235.1071, 689.70593)(216.09387, 196.3425)(231.1022, 18936.518)(232.10664, 2565.1665)(214.65236, 6808.144)(214.09503, 2583.2148)(215.0989, 242.20001)(258.09958, 718.81995)
D-saccharic acid 1,4-lactone	1863636	2419702	1215217	1220114	2854740	2837019	1936060	7224880	1717346	1883674	1222458	173345	1578487	970366	1278453	1156605	2463903	1174879	844310	1046985	1.607	(174.44582, 1316.17)(179.0296, 609.6)(193.03465, 952.95734)(194.04237, 164.955)(175.02237, 2580.7864)(215.01643, 73546.9)(216.01991, 4993.2046)(217.02208, 319.82275)
(iE/i)-indol-3-ylacetaldoxime	142082	340182	390395	150920	392719	450480	464229	1	368320	237203	78972	57463	39889	131433	111068	116311	73794	44462	77561	106349	1.27	(175.80527, 12366.932)(175.38089, 1948.492)(176.0731, 470.6175)(158.97116, 316409.03)(160.02698, 33587.812)(161.01874, 1168.4325)(161.0816, 169.19)(178.56398, 2184.5698)(180.1015, 2048.75)(199.0723, 147.48)(179.64275, 1954.165)(180.067, 170.17)
isorhamnetin 3-iO/i-glucoside	272606	241536	195983	209319	221955	168172	134414	177604	145875	132206	1	1	1	1	1	1	1	1	1	1	10.655	(478.11182, 947.258)(501.10043, 9479.51)(502.1036, 1891.294)(503.1062, 295.56)
1,3,5,6-tetrahydroxyxanthone	125086	1	117048	205662	119261	125221	113824	171599	107157	1	74621	121732	55324	58130	47443	46945	47721	117002	49283	50144	1.117	(260.67535, 495.05005)(262.53293, 1281.55)(263.0338, 177.58)(243.01907, 11417.885)(244.02113, 3418.7979)(245.02151, 4128.2246)(246.0257, 961.77)(262.2358, 1143.75)(282.01404, 6295.649)(283.0112, 921.87463)(284.0111, 180.29)(265.00403, 1496.0616)(267.11423, 881.35)(269.01657, 517.0538)
leukotriene Asub4/sub	704634	576304	715012	603298	746575	837364	735670	472043	450921	613460	537966	580577	1	510970	454610	1	561096	424843	468768	808493	19.388	(317.26495, 5789.2173)(318.58875, 1216.955)(299.20026, 22783.512)(300.2035, 6417.5977)(301.21185, 672.1275)(321.33722, 1187.7255)(322.95935, 2832.3955)(301.21265, 1429.7399)(340.20236, 1061.7109)(322.38165, 2391.2676)(326.2059, 2944.79)(327.2004, 8030.23)
&alpha;-L-fucopyranose	34896	1	37846	22325	23170	28690	8327	9785	13569	18214	55853	99763	125789	88778	85246	36527	109881	42739	118546	33017	1.136	(166.12764, 4407.9126)(167.07498, 5112.1143)(168.0758, 569.31)(148.06065, 43661.855)(149.06352, 802.776)(165.07684, 2063.558)(166.0724, 4998.72)(151.67717, 403.84198)(152.0792, 359.73)(187.05952, 424.3933)(170.04837, 3842.912)
1-18:1-2-18:1-sn-glycerol-3-phosphocholine	1	956229	605922	1	1	1947579	81050	1205688	997634	1231169	745297	100660	1390534	370419	1	145881	1	1	43390	1	29.915	(785.97485, 7540.4917)(787.45496, 4604.0596)(788.6014, 3119.8625)(772.588, 4527.267)(786.5975, 8876.944)(787.60065, 4105.9136)(788.59906, 1389.505)(774.618, 30.63)(810.12994, 11895.4375)(811.1315, 5531.4575)(812.60315, 183.54251)(791.9566, 7005.1147)(794.88385, 19774.44)(795.74536, 10359.799)(796.5841, 7574.221)
phenyllactatyl-CoA	318373	234463	112837	127220	182645	103579	51349	81639	72786	53176	1	1	1	1	1	1	1	1	1	1	10.655	(899.16956, 2713.781)(941.16705, 616.62)(942.1682, 345.58002)(945.18414, 421.875)(905.19244, 644.4667)(919.1882, 10066.886)(920.19073, 4706.777)(921.19305, 1218.7217)
a flavanone-7-O-&beta;-D-glucoside	328402	272680	297570	199793	282446	268792	293534	190606	232279	237811	1	1	1	150074	196865	131506	1	181554	81182	212104	9.421	(403.14163, 12452.865)(404.14618, 2754.5664)(405.14804, 145.35333)(425.12344, 439.81335)
3-(6'-methylthio)hexylmalate	157473	333921	1	199611	217614	144021	1	199014	242944	163543	1	1	1	1	1	1	1	1	1	1	1.834	(264.5161, 2281.4944)(265.58716, 885.75745)(266.0869, 54.95)(245.36534, 1185.3214)(247.07784, 3867.2617)(248.0794, 449.41)(263.09494, 3242.8103)(264.09842, 298.85336)(247.08029, 4486.295)(285.07718, 2498.995)(286.08038, 226.78749)(272.07367, 6608.7725)
7-methyl-3-oxooct-6-enoyl-CoA	1	84745	95296	65488	121217	31713	41593	34384	59916	60424	1	1	1	1	1	1	1	1	1	1	11.031	(915.1738, 1993.0555)(916.1774, 641.9911)(917.1786, 115.315)(898.16675, 11734.598)(899.1694, 2844.2253)(938.1601, 239.15001)
heliespirone B	325675	321132	479883	254024	324286	359460	1	273641	1	330023	2391004	3625943	2382860	2180208	2123056	1542711	1323163	1875358	1749545	2073942	18.35	(271.5782, 7446.7383)(270.17218, 2385.47)(253.6677, 2192.1243)(253.76611, 2097.51)(254.16736, 2904.3398)(269.17416, 14747.647)(270.1768, 2614.7495)(251.16438, 57271.293)(252.1677, 16939.86)(291.82565, 253.44585)(292.1585, 106.45)(273.14655, 12701.614)(274.1503, 2008.8967)
31-iO/i-desmethylFK-506	52419	54441	56717	20493	42289	37957	19895	30449	33256	36311	1	1	1	1	1	1	1	1	1	1	27.373	(772.6572, 2665.042)(773.6557, 3024.126)(774.45776, 1297.5626)(775.4612, 180.4)(772.47144, 4007.0781)(773.455, 3189.188)(774.4572, 1036.524)(775.456, 172.94)
4-(1-methyl-5-hydroxy-2-pyrrolidinyl)-3-oxobutanoate methyl ester	4253778	3581511	3173174	1959974	4397038	2414795	2741895	2526515	1	1951809	1	1	1	1	1	1	1	1	1	1	7.15	(216.12521, 484.208)(201.12097, 564.9267)(219.02672, 3986.4944)(219.8906, 2023.5076)(201.12384, 617.31604)(221.10468, 278701.1)(222.10826, 32717.357)(223.10753, 2828.1887)
kaempferide 3-iO/i-glucoside	98892	67809	73550	107970	79002	75561	87226	65935	55695	56566	1	1	1	1	1	1	1	1	1	1	12.131	(489.11884, 509.54376)(463.12244, 4833.6763)(464.12607, 773.58624)
16-alpha-hydroxygypsogenate-28-beta-D-glucoside	132385	1	140208	1	136870	129787	121638	1	79797	113286	1	1	1	1	1	1	1	1	1	1	21.362	(669.3594, 7345.6885)(670.36285, 2683.3472)(671.36566, 395.40997)
16-sinapoyloxypalmitate	77132	52793	48535	35497	1	39130	1	31637	38709	48798	1	1	1	1	1	1	1	1	1	1	27.36	(478.282, 169.24)(461.28732, 3171.0723)(462.29102, 649.13)(505.29312, 752.6914)
ent-16-a-hydroxy-kaurene	1	63427	62274	1	30809	47017	22596	48420	45262	31714	1	43625	1	1	1	1	1	1	1	26864	21.109	(291.26727, 2657.2979)(274.2549, 5174.2397)(275.2585, 376.77112)(291.26953, 4778.504)(292.27325, 230.14499)(273.26074, 5538.54)(298.1469, 14350.568)(298.7501, 3535.0217)(299.25467, 1043.8367)
8-demethylnovobiocic acid	1	327318	386189	312718	1	319811	286196	1	321052	301153	1	1	1	50068	18847	1	1	1	1	1	3.008	(381.11752, 6211.9473)(382.11432, 8902.137)(383.1175, 745.42426)(385.1282, 714.3614)(365.1058, 560.37)
mycosamine	306440	1	1	331681	380916	563683	1	1	1	489523	283198	176761	296414	433578	379138	359640	437232	421539	280519	419423	0.98	(164.75966, 1335.7566)(165.096, 357.9)(146.08145, 355.05002)(166.99347, 540.8933)(148.69402, 936.472)(150.09625, 298.305)(187.08173, 14235.751)(188.08153, 2286.8777)(172.5079, 447.93286)(174.081, 13664.03)
5'-(p-nitrophenyl)thioadenosine	200443	203319	100153	132869	199770	110176	136393	253631	101755	183301	1	1	1	1	16671	14905	24014	1	1	10105	1.161	(404.09076, 735.5125)(405.0838, 420.52)(407.54404, 596.7577)(411.09714, 3731.7625)(393.0963, 1565.07)(427.07697, 9021.362)(428.0831, 1606.3243)(409.0746, 1852.15)(410.0815, 139.84)
melibiose	1958928	2295003	1875733	1967811	1835854	2337056	3083966	1738596	2147666	2321934	895189	605702	1133256	1155007	1071883	1222407	1372963	1309996	1156153	1130162	1.142	(342.61847, 937.1606)(325.68478, 4339.85)(343.37277, 3646.6643)(325.11328, 5747.078)(326.1237, 1125.9329)(365.10477, 46802.6)(366.10895, 6118.493)(367.10852, 1160.7625)(368.121, 154.42)(347.45676, 1399.2963)(348.09283, 197.74)
pelargonidin-3,5-diglucoside-5-O-p-coumaroylglucoside	32873562	21680512	21265512	16679887	21341196	17166644	20586654	11961863	14307330	12210659	1	1	1	1	1	1	1	1	1	1	12.762	(723.19214, 300.5375)(741.20294, 577446.1)(742.2058, 220051.1)(743.20764, 54574.52)(744.2097, 10281.896)(745.2123, 1542.1279)(763.1841, 173835.48)(764.1869, 63261.805)(765.1889, 15804.817)
strombine	123605	185499	257008	32915	275710	229510	97900	81749	241551	330736	46925	86714	57366	1	22369	1	67137	9410	62852	1	1.451	(148.19394, 1823.9657)(147.0434, 773.57)(128.32858, 4380.4033)(129.03867, 602.95996)(150.17607, 68283.56)(151.06058, 7557.76)(133.0499, 698.7075)(170.17923, 662.34076)
pyridoxal	1	11749376	12202418	8595255	11823999	12140365	10715236	10439956	10161880	10377453	1	1	114159	1	1	88611	72294	109354	126456	1	4.67835	(170.06651, 160.424)(152.91554, 21188.871)(153.43478, 1937.1587)(168.90094, 8144.7593)(169.0649, 249.7311)(170.06308, 287.58002)(150.05518, 188346.97)(151.05878, 25455.445)(190.05013, 147.37666)
5-amino-4-imidazolecarboxyamide	71600	115844	119150	78182	105102	109689	124040	58841	96479	56403	1	1	28015	1	40334	27061	21933	35297	1	31386	1.574	(126.05445, 2340.7207)(110.04685, 170.66501)(129.0672, 4067.29)(109.80244, 3846.2422)(114.05535, 26481.758)(152.17294, 870.7375)(154.05096, 603.52)(134.03682, 2376.999)(136.03746, 3323.2268)
2-methylaspartate	123605	185499	257008	32915	275710	229510	97900	81749	241551	330736	46925	86714	57366	1	22369	1	67137	9410	62852	1	1.451	(148.19394, 1823.9657)(147.0434, 773.57)(128.32858, 4380.4033)(129.03867, 602.95996)(150.17607, 68283.56)(151.06058, 7557.76)(133.0499, 698.7075)(170.17923, 662.34076)
iN/i-benzylformamide	470846	456141	455211	439673	493492	416960	406977	361912	411240	402315	1	1	226733	203135	321979	332031	440336	1	249791	292038	5.323	(140.08104, 3401.8645)(117.058334, 3860.7754)(139.08528, 2697.6414)(118.0651, 16339.667)(119.06836, 1295.1223)(158.0599, 766.99)
3-propylphosphoenolpyruvate	60202	61422	30435	30602	40871	49469	67582	35121	29080	41553	16615	57039	32093	1	1	1	1	64307	48195	105096	16.014	(207.00476, 2966.8076)(208.0073, 221.74)(194.0095, 170229.97)(212.02068, 2021374.1)(213.0233, 210369.64)(191.00815, 854.69)(194.00975, 299579.06)(195.0125, 29903.02)
itrans/i-5-O-caffeoyl-D-quinate	254144	210548	119472	210743	249428	258372	263409	222632	205296	174680	369255	211040	184227	327313	1	1	141808	515023	273908	1	1.198	(353.17477, 9239.16)(354.08362, 1025.6299)(355.074, 240.14)(335.51233, 6803.505)(336.43207, 1024.6721)(359.1103, 1526.66)(337.589, 3689.921)(338.75452, 2563.3018)(339.59613, 594.0675)(341.09702, 593.36)(376.08102, 1193.395)(377.0826, 124.87)(361.0713, 342.265)
solasodine 3-O-&beta;-D-glucopyranoside	1	1	250418	254087	204512	253333	228474	181821	191467	196636	204824	240598	224842	214580	1	1	217579	241015	1	1	24.742	(581.40027, 3182.591)(583.41284, 7810.5625)(559.3847, 7051.41)(560.39886, 4871.5527)(561.3966, 444.915)(604.5579, 335.09167)(605.395, 291.01)(581.3647, 3278.3132)(582.36847, 855.895)
5-dehydro-4-deoxy-D-glucuronate	39060	62119	44959	1	67208	82927	44267	267691	46281	124192	33675	1	51761	40969	77644	27035	30308	112906	58391	52702	1.455	(175.02238, 2496.405)(157.01303, 1231.8177)(158.02202, 285.40747)(177.03505, 100.285)(159.52525, 321.3)(180.00374, 175.27)
2,4-diacetamido-2,4,6-trideoxy-&alpha;-D-mannopyranose	942464	813938	1033056	909078	2110444	857054	901445	940554	860389	1155436	1	1	1	1	1	1	242586	1	1	1	1.624	(250.12984, 615.51)(231.11865, 334.052)(232.1182, 599.28)(247.12994, 7624.524)(229.11848, 4996.629)(230.11119, 606.38855)(231.12218, 32.183334)(269.10736, 39356.805)(270.10892, 5864.226)(271.11023, 61.652504)(253.10641, 967.425)(254.9067, 8369.726)(255.8602, 2744.6763)(256.1106, 374.59)
puromycin	88485	127009	93188	236384	127008	46017	95604	120902	1	103210	86432	106942	1	72369	123419	131619	125161	120915	1	128097	20.956	(476.24496, 2218.281)(477.24783, 376.49)(454.75415, 4566.324)(456.227, 1591.9523)(458.23422, 37366.4)(459.2347, 10376.77)(475.4986, 896.1962)(476.38818, 2838.3357)(477.24753, 635.1784)(455.22324, 8950.835)(456.22678, 2246.2576)(498.2925, 1020.9771)(499.23065, 2488.1758)
acetylmaltose	725882	499466	610819	512984	975231	946108	969849	516093	501100	951070	1	1	1	11848	1	1	245076	1	54382	247950	4.419	(386.129, 729.94336)(366.1154, 17075.213)(367.11868, 2993.8308)(368.12207, 251.98749)(390.14105, 142.295)(370.1328, 517.91)(410.12238, 910.841)(392.11206, 480.723)(394.1156, 84.19)
fusidate	92669	346692	91902	182858	1	140990	96453	136689	100363	87401	89185	98259	110320	103727	91876	1	96450	122800	112813	90197	13.9342	(516.3462, 166.17)(498.33472, 563.6967)(516.35, 169.20001)(498.3385, 324.51498)(520.31445, 6098.972)(521.31696, 1234.6166)(522.3175, 413.3867)
8-hydroxypurine	1	1	2175277	1	2188189	2038717	1986705	1704011	1	1	1	1	5886164	5205300	1	4547713	4630035	3429918	3854949	6328215	2.715	(137.04579, 71667.195)(138.05014, 6753.112)(119.03461, 17382.959)(120.0378, 835.45197)(159.0282, 703.01715)
pinosylvin monomethylether	159673	152061	1	68566	87542	126576	139433	81203	54590	87536	56490	109594	94838	1	1	1	1	131032	1	1	25.604	(228.60614, 143.61499)(211.09856, 458.58002)(227.10701, 5855.3467)(228.1127, 791.9031)(211.10315, 605.21)
(2R,3S)-2,3-dimethylmalate	66904	31943	45099	71883	70516	92803	78808	70067	78032	73570	1	1	1	1	1	1	1	1	1	1	1.149	(160.03691, 4247.978)(145.03313, 2508.7021)(146.03534, 309.60873)(165.05588, 1706.3466)(184.02823, 611.083)(185.0314, 22835.041)(186.03532, 1561.33)(167.13371, 2138.8845)(168.02496, 183.645)
N-(4-hydroxybenzoyl)-L-glutamate	137053	201596	201327	117328	114840	105495	139757	101598	142662	87802	1	1	1	1	1	1	1	1	1	1	1.495	(266.0586, 163.61)(249.05424, 568.75336)(288.04807, 7283.589)(289.05133, 1159.942)(272.3786, 1681.1422)(275.0527, 2387.0898)
myricetin	49136	42555	42938	51060	38833	50416	36585	47335	34768	39123	35275	25474	27705	1	24877	14607	22191	1	1	1	0.988	(320.0342, 282.8)(299.01886, 845.89294)(318.04056, 432.07)(300.0243, 2394.0635)(301.02142, 216.7)(302.02298, 168.75)(341.4245, 432.22003)
solanidine	99614	453078	82599	1	693476	466244	239654	440884	459080	299397	309447	148528	1	289743	93267	115826	87816	232749	216525	336116	26.9022	(400.52298, 2379.5925)(403.35565, 1151.1915)(380.3347, 11211.122)(381.33752, 3272.5627)(382.34082, 504.0111)(403.20996, 2384.683)(405.3705, 3019.34)(381.3355, 2439.27)(424.73965, 3886.798)(424.84155, 785.125)(406.5544, 1964.5985)(407.9494, 1174.5431)(407.66846, 1615.8833)(408.3337, 645.88)
2-keto-L-gulonate	62815	94842	46276	1	1	213438	48342	263535	41606	1	1	1	33501	63762	183245	1	74623	65008	129003	49083	1.602	(193.03459, 1417.7802)(194.042, 173.23)(175.02234, 3071.4707)(194.0426, 1001.85)(220.03061, 442.32)
coniferyl alcohol	245231	460098	295290	384372	248393	265932	326741	242054	239069	267382	307861	304304	301672	309560	306699	306197	367277	291641	379829	274940	22.745	(181.08727, 1164.9473)(182.083, 116.94)(163.07541, 17011.59)(164.0792, 1800.321)
L-serine	85540	9409	12961	31836	14798	20624	21344	12698	8885	12298	28698	29073	81945	72702	93293	24991	34006	49881	53663	1	1.41	(109.051056, 1442.9918)(107.33844, 2899.111)(128.03246, 4037.5703)(129.03896, 401.12186)(113.0281, 183.94)
hyperforin	5260720	2410823	3831860	3214451	4533313	1813891	3511381	4388743	3923910	1047320	25104592	30072584	26511666	1	23174940	43256420	28547778	46460944	38264020	5009666	27.9132	(520.6507, 688.1528)(521.0385, 227.87334)(537.3941, 114345.96)(538.3974, 36130.68)(539.39764, 9960.125)(541.2869, 1373.4141)(542.1835, 814.8633)(542.4041, 928.42)(519.7787, 557.18695)(521.3859, 452.64877)(524.39056, 78.223335)(561.9129, 234.95065)(562.92944, 1084.4038)(563.3858, 735.18994)(544.8785, 343.71335)
5-methylthiopentylhydroximoyl-glutathione	91984	35916	91077	18244	28315	28549	1	1	33224	1	1	1	1	1	1	1	1	1	1	1	11.463	(435.11795, 1948.0184)(476.1204, 1391.1044)(477.1196, 2141.0457)(458.11188, 4484.6216)(459.1089, 19573.662)(460.11203, 4251.5786)(461.11404, 505.10147)
hydroxyspirilloxanthin	27210	100704	353058	433386	41335	41804	30009	1	25108	23585	44624	209699	157688	1	143875	136596	124553	142804	128613	111128	27.101	(583.87823, 1315.8445)(585.1159, 4526.4634)(585.4453, 4500.27)(564.4262, 4899.8867)(586.46576, 2030.203)(589.478, 43.65)(570.4556, 67803.97)(571.4587, 20908.484)(609.03296, 3705.2214)(610.4467, 1972.6263)(611.4485, 52.52)(589.2613, 22223.943)(590.95605, 32674.738)(591.96045, 10378.2)(592.9032, 2808.5173)(593.4433, 474.975)
xylogalacturonan	415421	286710	347456	355177	1	346634	249605	299777	383302	349618	1	1	1	1	1	1	1	1	1	1	10.358	(678.15234, 4632.045)(679.1644, 1722.6567)(660.1411, 3764.168)(661.1498, 731.681)(702.147, 1249.7023)(703.1453, 3208.8545)(704.4835, 608.34216)(707.1591, 2632.459)
indole-3-acetyl-&beta;-1-D-glucose	272919	277768	231768	237544	287901	180386	232867	291270	272276	261475	70330	1	1	59659	52777	52890	67927	79705	78949	79846	1.525	(360.10706, 2874.9592)(361.11035, 138.778)(321.11526, 3713.3982)(322.21603, 253.76799)(324.1238, 117.2)(337.1111, 255.19)(338.12555, 5142.048)(339.12802, 568.068)(343.10153, 400.71146)
triketide pyrone	244589	460098	296603	384372	247737	271901	323879	242054	226442	268125	308090	305136	302251	309283	306699	305216	367449	291641	382897	274940	22.745	(181.08727, 1170.922)(182.083, 116.94)(163.07542, 17054.367)(164.0792, 1808.1881)(187.10889, 1282.1095)(166.08664, 11777.518)(169.09729, 647.8882)
3-(O-&beta;-glucosyl)-2-oxindole-3-acetyl-asp	48177	51866	50203	57884	34118	30368	36396	47184	42057	40051	1	1	1	1	1	1	1	1	1	1	1.16	(482.11588, 1365.523)(468.11676, 158.2675)(485.12354, 1087.3511)(505.10605, 540.727)(506.09357, 243.375)(487.0961, 565.102)
disulfiram	511658	481669	344088	329961	419533	295210	240196	292239	274914	228150	1947217	1973577	1435856	1115066	1434077	547015	477999	1707053	1239712	1023190	7.492	(299.05496, 14269.322)(300.0593, 2665.427)(321.03683, 46922.49)(322.04034, 6356.924)(323.0368, 3601.3853)(324.0386, 95.9)
lactoyl-CoA	128722	110261	110396	102279	101067	83072	164186	77049	98364	93072	65970	49519	88421	106633	95284	66359	117006	54714	154274	106186	29.391	(821.105, 115.3)(840.0247, 10314.246)(841.02747, 3309.7192)(841.12756, 2547.105)(821.1101, 85.92)(858.09717, 3119.0686)
D-iglycero/i-&beta;-D-imanno/i-heptose 1,7-bisphosphate	45993	43132	45842	63337	41974	40131	23414	55508	35648	36323	1	29170	1	1	1	1	1	31771	10351	1	1.095	(365.9751, 1882.4049)(366.99112, 1047.1766)(367.98965, 464.46002)(351.98212, 196.35)(393.9768, 173.62)(371.88522, 3010.3882)(372.45825, 798.685)
iS/i-methyl-5'-thioadenosine	571219	583065	1	407489	562782	601542	1	611067	542155	659804	1	88357	79392	95630	52896	87321	1	39980	123643	184078	6.712	(298.09653, 15953.54)(299.1019, 2079.3655)(300.09473, 910.4663)
salicin	198860	222786	394116	224196	477020	331344	240969	271030	207329	1	735194	394682	732813	890035	620821	565878	906040	640146	1105000	917343	4.09035	(272.1038, 77.56)(309.32538, 20090.227)(310.09744, 3678.3782)(311.0931, 461.79)(269.79987, 10242.532)(287.1102, 7722.13)(288.1136, 541.28)(293.59296, 839.80505)
iN,N/i-dimethylaniline-iN/i-oxide	10900155	10105209	13759508	11403048	11668398	10322799	11524105	7903602	10914899	12662714	7856427	8084255	8681679	8844166	8639327	7476570	6842494	6955135	9515533	6593649	3.661	(141.20406, 25546.273)(119.07249, 1721.4006)(139.42955, 3472.404)(120.08107, 397578.3)(121.08351, 38772.81)(122.09415, 3032.3713)(147.07657, 12664.734)
D-phenylalanine	6511008	5981322	7575354	6605224	6701449	5757149	6388786	4158369	5904008	6924637	4200458	4473686	4966225	4896452	4860570	4249993	3779100	4017594	5221277	3630340	3.66	(169.14091, 4758.4907)(170.091, 642.9369)(151.25462, 825.2329)(151.41144, 1036.4667)(152.08026, 1174.7)(166.0863, 229706.28)(167.08948, 23417.29)(168.09258, 1473.5386)(151.53079, 1159.2745)(188.22, 1117.3419)(170.55951, 2176.3599)
2-(4-amino-4-carboxybutyl)aziridine-2-carboxylate	117485	223474	298652	1070401	250737	233963	206675	358919	248268	1	168492	447110	1	297241	350523	763140	1	949500	1144794	504688	8.082	(201.08823, 4446.62)(202.085, 73.71)(183.32909, 27822.207)(184.08134, 2864.5942)(185.0819, 141.56572)(206.10222, 9331.229)(207.10416, 1029.1901)(188.09203, 10837.894)(227.63106, 2748.3691)(228.28658, 3568.548)(229.0867, 79.33)(206.06654, 2142.755)
delphinidin 3-iO/i-rutinoside-7-iO/i-(6-iO/i-(p-hydroxybenzoyl)-glucoside)	178619	176815	165490	143219	210329	113326	108514	126739	119227	120910	1	1	1	1	1	1	1	1	1	1	11.362	(874.22284, 1481.0199)(875.2209, 3573.032)(876.22375, 1174.178)(915.21594, 1553.213)(916.21747, 261.36667)(897.20374, 1288.9869)
2-(3-benzoylphenyl)-3,5,7-trihydroxychromen-4-one	181038	158054	1	126219	145632	109605	88898	112378	99956	89715	1	1	1	1	1	1	1	1	1	1	10.66	(355.06287, 6672.921)(356.06558, 825.3767)
allantoin	68536	54338	80655	68181	77128	76066	78451	62764	82631	70652	59101	36386	58064	88771	74758	66961	73032	81228	61687	78287	0.981	(142.03685, 1551.2731)(143.03902, 374.405)(159.05122, 2131.473)(160.05315, 263.79623)(161.0489, 188.99)(141.03996, 2155.332)(186.04291, 1014.69995)(167.032, 354.03)
all-itrans/i-nonaprenyl diphosphate	131789	72132	104960	39042	70018	112476	157100	50359	69766	56053	1	1	1	1	1	1	1	1	1	1	24.83	(814.4901, 645.4425)(788.49255, 4715.843)(789.49567, 2088.8677)(790.49695, 301.75)
monodemalonylsalvianin	309818	261095	209972	165989	301652	118173	1	1	1	138337	1	1	1	1	1	1	1	1	1	1	10.84	(841.4764, 1034.6829)(843.1948, 4524.465)(844.1975, 1446.385)(823.17615, 532.276)(842.19714, 3219.028)(824.4705, 574.08856)(864.8874, 673.1456)
indican	916830	891589	527694	718908	935915	263540	565626	647895	722206	793939	64796	97586	73305	59223	138533	127327	66934	50993	118589	64671	1.9034	(295.9627, 7880.403)(296.44327, 1647.3378)(277.46817, 37024.6)(278.0961, 4849.3633)(279.09497, 691.22)(299.1217, 4482.6445)(299.45786, 1788.6333)(300.12625, 6287.325)(279.6042, 908.32)(319.09933, 18078.645)(320.10287, 2876.8086)(300.9945, 644.7481)(302.089, 479.6)
ergosterol	875077	941377	1	917352	857556	880495	757724	808497	760777	824047	773827	1	841946	865250	853460	946430	911045	896969	912542	1	25.987	(399.95294, 203.886)(402.3533, 187.88)(399.15607, 242.58401)(380.33618, 30116.62)(381.33887, 8326.287)(382.34134, 995.3892)(384.348, 197.59)(423.74545, 2833.998)(407.0842, 4044.3044)(407.33575, 3660.2002)
tropate	1	307995	1	1	368207	202728	244021	186641	257139	255143	219892	1	201628	269698	1	188805	235491	1	1	195480	1.687	(165.05496, 10122.134)(166.05507, 1441.1561)(147.04367, 2706.0764)(168.06534, 12850.466)(150.05817, 72953.91)(151.06, 7303.7197)(153.06474, 2943.533)(173.04199, 296.91748)
2-descarboxy-betanidin	60578	134086	108396	67086	118932	114928	113762	166650	68061	110316	32390	43491	25547	27361	24771	34170	42427	21385	28847	20420	1.2	(344.0917, 3623.7559)(345.09665, 661.675)(346.09625, 132.565)(327.7141, 286.11188)(348.81485, 2142.0623)(328.0927, 163.31)(348.0716, 3349.3755)(349.0721, 452.19058)
3-epihydroxymugineate	73506	33499	18849	51380	55468	20040	32826	35004	34933	36491	17540	1	10630	1	1	1	9451	1	1	1	1.2	(335.30243, 3150.2837)(336.10858, 185.145)(318.347, 2627.84)(320.1021, 269.9)(335.10944, 4263.5186)(336.11078, 768.234)(319.10202, 4750.533)(320.96432, 1772.9615)(322.11203, 2253.9631)(360.6544, 651.8323)(362.1055, 138.83)(343.0895, 3586.936)(344.09125, 3148.33)
2-deoxy-D-galactose	34896	1	37846	22325	23170	28690	8327	9785	13569	18214	55853	99763	125789	88778	85246	36527	109881	42739	118546	33017	1.136	(166.12764, 4407.9126)(167.07498, 5112.1143)(168.0758, 569.31)(148.06065, 43661.855)(149.06352, 802.776)(165.07684, 2063.558)(166.0724, 4998.72)(151.67717, 403.84198)(152.0792, 359.73)(187.05952, 424.3933)(170.04837, 3842.912)
methylnicotinate	8820071	6561060	9193984	12045569	12679588	10359133	12293076	10785482	13269537	11199746	1	1	1	1	1	1	1	1	1	1	1.22	(137.0454, 2123.3022)(119.03513, 9029.26)(138.05545, 313534.9)(139.05798, 22705.096)(140.06084, 809.9551)(160.0369, 2193.643)(145.03307, 213.87248)
ialdehydo/i-D-glucuronate	62815	94842	46276	1	1	213438	48342	263535	41606	1	1	1	33501	63762	183245	1	74623	65008	129003	49083	1.602	(193.03459, 1417.7802)(194.042, 173.23)(175.02234, 3071.4707)(194.0426, 1001.85)(220.03061, 442.32)
1,1-kestotetraose	863609	628142	770784	659867	903071	912529	841966	532330	790015	880129	107434	166891	130587	85253	139312	81645	91702	150378	84430	66203	1.137	(652.2295, 369.97336)(652.2321, 349.10666)(689.2094, 18239.959)(690.21277, 4479.96)(691.21454, 1580.8046)(673.2139, 146.32)
bilirubin	1235322	1530289	2022568	1	1	1571462	1362577	1	1949114	1413675	1	1	1	1	1	1	1	1	1	1	26.386	(565.2438, 57998.336)(566.24677, 19806.387)(567.2515, 4614.15)(568.2537, 147.525)(588.37067, 238.09859)
ferric enterobactin complex	80331	64321	50684	52472	54098	52659	87767	37297	42799	50670	36979	19579	33964	56771	53077	33935	73919	38490	93091	68664	29.706	(721.3107, 3952.9568)(721.0392, 3633.2095)(724.04175, 8446.713)(747.02344, 1465.9174)(748.0333, 22493.27)(725.0677, 3498.1372)(726.0698, 32644.578)(727.0226, 5119.577)
6,7-dimethyl-8-(1-D-ribityl)lumazine	151063	173262	195676	184850	211402	191608	232213	146103	211241	219450	1	96585	104893	103978	97754	129728	1	132192	106717	1	1.169	(325.1131, 7488.301)(326.12473, 1341.269)(309.23395, 760.285)(310.1135, 216.96)(327.12674, 2285.9185)(328.1274, 1427.9921)(309.89142, 1549.8756)(349.10928, 2341.4644)(351.86636, 484.1825)(331.0928, 4149.5967)(334.53125, 2052.2043)
gibberellin Asub36/sub	47926	56458	55950	48406	35289	44525	49675	46891	43261	45896	543086	1	222497	182263	114418	61022	80243	154618	232877	81457	17.1114	(361.6577, 1078.925)(362.1591, 129.86)(342.14844, 7454.04)(343.15247, 1960.9012)(344.1558, 110.55)(343.1545, 1795.1238)(365.13562, 898.0463)
delphinidin 3-iO/i-glucosyl-5-iO/i-caffeoylglucoside	205860	127625	138733	95837	1	112365	121838	53775	79654	64421	1	1	1	1	1	1	1	1	1	1	12.761	(788.84766, 3705.7644)(790.1831, 1933.7935)(792.5249, 28449.549)(793.8626, 29578.11)(794.197, 20952.824)(789.18, 4672.5034)(790.18304, 1540.3701)(791.1862, 156.89)(815.17535, 281.6975)(816.1784, 190.46)
5-oxoproline	41606	158481	223444	47035	240913	194908	97900	162308	211411	294069	46925	86714	54353	1	19731	1	63950	9410	62852	1	1.451	(128.15132, 5283.742)(129.03822, 455.62)(133.04985, 619.485)(113.035255, 4596.314)(115.039474, 1171.7839)
afzelechin	78562	1	71922	43936	60986	44158	46972	31162	40588	1	396627	411557	482982	555100	430007	387267	308184	358761	655575	305541	1.935	(276.73688, 6776.6494)(277.3408, 36808.74)(278.34497, 4298.9214)(279.09955, 1790.3899)(259.0819, 7469.5566)(278.1, 871.92816)(278.60324, 483.65)(257.081, 7047.242)(258.08554, 975.4082)(259.0806, 481.185)(301.53265, 2013.2196)(284.07474, 10159.336)
8-aminoethyl-2,6-anhydro-3,8-dideoxy-D-glycero-D-talo-octonate	578986	617691	634863	406683	640197	683266	526218	380643	494418	534254	275188	240583	224484	217649	190328	531109	510527	566325	259930	551885	1.231	(223.16647, 818.0893)(224.09485, 1163.9651)(205.08548, 6586.3486)(222.09688, 810.15356)(223.09827, 340.28665)(204.08762, 6182.4365)(244.23087, 7208.9463)(245.13887, 1442.0719)(246.08055, 176.55168)(226.90565, 501.86832)
&beta;-D-glucuronate	62815	94842	46276	1	1	213438	48342	263535	41606	1	1	1	33501	63762	183245	1	74623	65008	129003	49083	1.602	(193.03459, 1417.7802)(194.042, 173.23)(175.02234, 3071.4707)(194.0426, 1001.85)(220.03061, 442.32)
justicidin B	1246268	1626677	1398428	1678005	1824272	1987825	2456490	1456679	1807534	1963644	782662	639189	993187	1019876	953450	1062862	1184501	1137046	1026043	996831	1.134	(365.1029, 26706.87)(367.1038, 556.33)(347.08813, 815.3)(349.59576, 201.295)(365.1049, 45872.69)(366.10913, 5966.559)(367.10873, 1106.9524)(368.121, 164.07)(347.09088, 1356.4099)(348.0926, 156.605)(391.72473, 279.83002)(392.0988, 211.74666)(370.87524, 417.27402)
luteolin	77859	56435	85186	54770	79967	77983	80628	66311	78838	82554	39470	19146	45692	92553	76415	57642	54068	70528	51546	81480	0.99	(267.28073, 679.0293)(268.03268, 227.29668)(312.043, 152.56)(271.37805, 308.00778)(286.04495, 2614.798)(287.04602, 591.0725)(291.0198, 2452.1853)(292.52518, 891.52155)(295.0322, 337.56)
kaempferol 3-iO/i-&beta;-iD/i-glucosylgalactoside	1	37562212	29069324	25250700	40670388	22640822	17271874	21507118	25800292	24918292	1	1	1	1	1	1	1	1	1	1	10.356	(609.14453, 1032.4811)(610.1476, 150.25)(593.14825, 146.17668)(611.161, 1057061.0)(612.1642, 295892.66)(613.1658, 66910.586)(614.168, 11176.953)(615.17, 1504.5874)(593.1494, 445.53998)(633.14264, 349897.25)(634.14526, 96131.41)(635.147, 21721.26)(637.1571, 130994.89)(638.1598, 31733.693)(619.1449, 347.3633)
24-epicathasterone-22-O-sulfate	174228	135537	222912	174392	216317	213967	187176	122229	130751	125411	1	1	1	1	1	1	1	1	1	1	25.141	(496.79956, 742.8217)(497.55298, 1259.375)(498.30536, 82.92)(499.3085, 86.48)(515.3231, 577.023)(497.3042, 1238.3125)(498.3124, 160.26)(537.30286, 15629.541)(538.3061, 4308.873)(539.308, 728.676)(517.29193, 5256.897)(520.5188, 464.8111)
N-hydroxy DAP	190987	259808	115704	137742	175336	295865	1	225922	106030	1	1	1	1	1	1	121661	1	219630	1	179821	1.6	(209.08914, 2573.6526)(188.57367, 846.72754)(208.09683, 19421.367)(209.09833, 2660.1667)(192.08688, 1621.5591)(193.0892, 425.59)(232.08203, 14442.285)(233.08316, 1055.075)(210.06163, 5803.739)(211.0713, 2818.71)
6C-hexosyl chrysin	1	1	878639	684420	1000165	630891	507033	1	629602	483130	1	1	1	1	1	1	1	1	1	1	11.421	(415.1024, 26622.887)(416.1052, 5641.547)(417.1077, 703.2972)(397.09125, 12650.839)(398.094, 2745.5715)(399.09717, 258.88998)(440.3863, 790.6757)(441.0984, 2865.782)(442.10187, 315.84503)(423.0878, 347.0575)
maltotriose	534641	411693	571469	507428	669269	650226	681017	380643	598338	679347	373565	293042	480115	454406	443229	510330	477891	456202	449296	444824	1.137	(505.17572, 2677.9314)(506.17938, 598.14)(487.16592, 1016.09094)(489.50003, 146.42)(491.1764, 725.75)(487.16473, 1757.4202)(527.1571, 18955.19)(528.1598, 3675.524)(529.1601, 722.00354)(510.32056, 562.67914)
cyanidin-3-iO/i-&beta;-D-galactoside	42766080	1	24003192	26584768	2422451	22727320	17679044	22225948	19987584	16968948	1	1	1	1	1	1	1	1	1	1	10.651	(449.10803, 941586.0)(450.1111, 207350.14)(451.11285, 37847.39)(452.11526, 5594.464)(431.09674, 64193.39)(432.09998, 13650.61)(433.1024, 2408.19)(434.104, 138.47)(471.5353, 107523.96)(472.53836, 22156.35)(473.5404, 4474.6104)(456.2015, 4684.584)(458.09616, 1042.1456)
tephrosin	734048	656269	581518	227670	456238	489404	873027	293456	494367	290349	117231	1	116851	123890	146001	146608	149759	156264	128475	87747	7.811	(433.12665, 19046.951)(434.13004, 3501.2524)(435.12808, 896.84503)(393.1322, 6530.07)(394.1329, 961.36)(418.1298, 395.73)
emodin anthrone	78562	49198	1	43936	60986	44158	46972	31162	40588	43296	396627	411557	482982	555100	430007	381907	308184	358795	655575	293503	1.935	(258.68115, 6112.1064)(257.081, 7008.2954)(258.08554, 976.7283)(259.0806, 481.185)(243.72975, 3212.9268)(244.0855, 814.0)(284.07468, 10980.139)(264.0645, 217.7)
spinosyn tricyclic macrolactone	993556	836815	1058578	862526	1056877	1231323	1084347	117904	638958	907799	805952	277085	213061	243509	220183	241215	302398	197398	760541	367732	18.8223	(403.24747, 2306.5125)(404.24915, 503.85248)(384.2244, 135.62)(403.2469, 854.17)(385.23764, 27411.104)(386.24152, 7156.4736)(387.24664, 337.54614)(427.01724, 890.58777)(407.22205, 2869.069)(408.22516, 481.53198)
ient/i-kaurene	1	31953	36835	51819	23157	35101	48311	30226	28953	33166	33840	1	41001	47056	40266	1	31750	33430	37229	42245	21.109	(274.2549, 5658.843)(275.25845, 562.89496)(273.26068, 5566.2305)(297.71506, 20299.545)(299.05154, 2164.62)(299.25543, 879.67505)
&alpha;-methyl-tyrosine	97472	132519	1	1	147378	189884	188112	1	180230	143402	1	1	1	1	1	1	1	1	1	1	8.015	(199.09816, 316.73)(181.08775, 1626.8201)(196.0974, 7064.837)(197.09944, 480.22998)(183.1019, 3782.435)
L-fuculose	34896	1	37846	22325	23170	28690	8327	9785	13569	18214	55853	99763	125789	88778	85246	36527	109881	42739	118546	33017	1.136	(166.12764, 4407.9126)(167.07498, 5112.1143)(168.0758, 569.31)(148.06065, 43661.855)(149.06352, 802.776)(165.07684, 2063.558)(166.0724, 4998.72)(151.67717, 403.84198)(152.0792, 359.73)(187.05952, 424.3933)(170.04837, 3842.912)
L-cysteate	303734	348303	304586	301228	433378	372400	262130	524630	270461	408565	1	1	1	1	1	1	1	1	1	107349	1.244	(170.9981, 102.7)(174.00752, 618.847)(191.28665, 319.62598)(172.97614, 11325.342)(173.9792, 189.82)
6-&beta;-hydroxylithocholate	1	10605660	1	9926081	9467113	8991872	1	10868554	10559352	8639755	1	1	9495427	7718607	9668364	1	8332003	7732865	7827377	8601096	22.013	(391.28372, 95878.07)(392.28696, 24554.4)(393.28986, 4470.6577)(373.2705, 51.628185)(374.2795, 142.0)(374.28558, 102.538)(376.2845, 30.31)(414.2718, 2490.0637)(415.26, 27.73)(399.26926, 3406.2778)(400.56592, 627.81)(401.2812, 924.5)
7,8-diaminopelargonate	5698448	10297933	3160160	6374277	4211399	809829	8169834	1111356	3952529	4394078	1050479	1228592	1901339	2134811	1957932	2846572	3110145	1019149	2267061	2555013	5.7116	(189.16014, 56614.832)(190.16298, 5906.7715)(191.16281, 335.62698)(171.34988, 121767.15)(172.55377, 24929.768)(195.1783, 147.38)(216.65875, 130.47)(195.84875, 4437.5986)
12-demethyl-elloramycin	154390	1	1	92687	145565	149954	121278	97000	101850	112776	1	1	1	1	1	1	1	1	1	1	21.698	(646.18585, 2906.4087)(647.19037, 840.91125)(669.17865, 875.84375)(670.18176, 329.495)(671.1767, 113.17)
(9Z)-(13S)-12,13-epoxyoctadeca-9,11-dienoate	1	10408829	1	12751155	11228172	12086311	1	8769343	9896043	10582803	1	1	1	1	1	3662683	3604225	2436764	1	2732942	18.45	(293.21106, 125192.445)(294.21262, 30042.143)(275.2009, 190811.61)(276.20383, 35773.13)(295.2259, 23981.73)(296.2291, 4873.671)(277.2133, 9466.374)(278.21503, 2074.499)(316.93143, 1216.7418)(318.8072, 7063.1436)(320.21106, 1338.545)(298.74826, 830.0989)
1-naphthoate	29991	51107	36672	29095	41942	42326	37232	52319	33725	34630	25466	25345	29607	46013	44404	37932	52785	35286	34418	36940	0.991	(172.19145, 361.41718)(153.03403, 1827.1692)(175.56079, 225.04749)(155.04514, 2776.417)(156.54776, 358.0)(194.58992, 405.94775)(177.02522, 536.98285)
capsiconiate	712258	722210	887721	747019	685062	860745	723704	1	615514	737441	715609	789837	660409	1	620091	523394	566296	654833	600831	924466	19.386	(332.19736, 715.16473)(333.18933, 151.32)(333.20724, 8007.673)(334.20978, 2007.4458)(335.2064, 496.835)(315.19513, 12920.53)(316.1998, 2141.2847)(317.19028, 455.26727)(357.53067, 227.22002)(342.1933, 230.70999)
L-guluronate	62815	94842	46276	1	1	213438	48342	263535	41606	1	1	1	33501	63762	183245	1	74623	65008	129003	49083	1.602	(193.03459, 1417.7802)(194.042, 173.23)(175.02234, 3071.4707)(194.0426, 1001.85)(220.03061, 442.32)
aklanonate	338163	303490	1	213684	257598	188018	143314	1	1	144677	1	1	1	1	1	1	1	1	1	1	10.637	(395.07547, 9778.28)(396.0786, 1914.3317)(397.0795, 215.80666)(377.06494, 758.49854)(378.0656, 117.7)(421.0719, 441.19998)
raucaffrinoline	106319	97827	132600	62018	83367	59283	97102	42677	1	18221	1	1	1	1	1	1	1	1	1	1	14.773	(334.16907, 2747.8665)(335.1698, 485.33618)(336.1728, 89.28)(358.2006, 209.31)(359.16437, 731.12854)
styrene oxide	1188558	1106389	1479316	1237751	1301367	1109426	1228119	861009	1167727	1311781	792497	847976	901320	914896	863499	784898	695899	721550	983285	662282	3.661	(124.87022, 7603.782)(102.04679, 3240.0093)(122.067314, 1900.4717)(103.054245, 40555.066)(104.0578, 3375.7097)
D-xylonolactone	1828747	1785847	1355580	1665339	2071071	2041630	1682310	2645355	1501711	2549124	1287352	570152	1369955	1946338	1843643	1357581	1447305	1960967	2053704	1044970	2.448	(151.0445, 87.47)(152.05121, 206.76335)(134.61401, 84.159996)(171.0265, 49818.56)(172.02975, 2784.5776)(173.03337, 133.102)
chelirubine	1	350365	290995	98759	320359	224247	208946	245065	127283	76623	49337	44272	51036	70016	53411	171970	84813	87987	53230	1	1.3934	(365.1075, 3041.1382)(367.11197, 1349.5233)(344.09116, 5211.1035)(345.09448, 1152.7775)(346.09668, 82.88)(366.44955, 212.86333)(349.10934, 2518.4126)(350.11154, 277.19)(390.10553, 611.6837)(367.5787, 166.21)
D-rhamnopyranose	34896	1	37846	22325	23170	28690	8327	9785	13569	18214	55853	99763	125789	88778	85246	36527	109881	42739	118546	33017	1.136	(166.12764, 4407.9126)(167.07498, 5112.1143)(168.0758, 569.31)(148.06065, 43661.855)(149.06352, 802.776)(165.07684, 2063.558)(166.0724, 4998.72)(151.67717, 403.84198)(152.0792, 359.73)(187.05952, 424.3933)(170.04837, 3842.912)
5-pentadecatrienyl resorcinol-3-methyl ether	2955548	2396266	2903975	1570555	1848535	2714944	2808721	1649355	1875907	1759564	450227	392932	1	439630	405295	382358	1	1	1	1	26.1757	(331.24765, 2376.92)(311.23682, 91450.445)(312.24017, 21205.105)(313.24347, 2795.2888)(351.2298, 4540.851)(352.2344, 3763.3462)(353.2298, 1070.355)(336.22787, 292.45737)(338.0652, 569.2883)(338.2328, 369.83)
D,L-cyclohexanephosphinothricin	140617	92666	102456	117874	102183	118438	144566	82886	123999	106882	1	51193	1	1	23357	1	1	1	1	1	1.832	(222.07687, 346.432)(225.09267, 584.1315)(207.08011, 103.835)(243.06458, 3493.916)(244.06075, 521.1109)(230.0644, 634.97876)
1,2-dioctanoyl-1-amino-2,3-propanediol	50165	55290	50933	66627	52141	75147	44495	29753	38854	30526	1	1	1	1	17730	41150	46166	45730	1	1	25.401	(367.35492, 26489.244)(368.26685, 8128.6123)(326.2689, 2259.79)(327.2615, 176.32999)(345.2757, 846.1451)(349.29395, 492.39124)(349.75427, 28389.234)(351.46057, 11243.864)(353.26636, 19524.508)
tetrahydropteroate	115578	91052	145369	18491	55634	95899	119309	64630	59787	33414	1	1	1	72562	1	1	1	1	1	1	1.45	(318.13052, 562.7683)(320.14163, 2054.0798)(317.6377, 2905.5183)(318.1318, 367.792)(300.03647, 3904.2073)(341.12057, 1197.5881)(343.12296, 4468.65)(322.38574, 2054.7)(323.71503, 1653.2211)(325.11295, 6130.431)(326.11908, 613.202)
(iR/i)-mevalonate 3-phosphate	60202	61422	30435	30602	40871	49469	67582	35121	29080	41553	16615	57039	32093	1	1	1	1	64307	48195	105096	16.014	(207.00476, 2966.8076)(208.0073, 221.74)(212.02068, 2021374.1)(213.0233, 210369.64)
dicyclohexylamine	1	1	33167	1	24172	10714	1	1	1	1	185413	70472	258464	129847	335411	121082	194329	188989	238834	99110	1.182	(182.19028, 5877.9644)(183.19383, 589.336)(209.19012, 6752.3003)
stemar-13-ene	1	31953	36835	51819	23157	35101	48311	30226	28953	33166	33840	1	41001	47056	40266	1	31750	33430	37229	42245	21.109	(274.2549, 5658.843)(275.25845, 562.89496)(273.26068, 5566.2305)(297.71506, 20299.545)(299.05154, 2164.62)(299.25543, 879.67505)
indole-3-acetyl-alanine	64409	91733	133128	93095	118313	100973	76691	148245	67635	143346	1	1	29702	1	17134	1	1	1	1	1	1.28	(246.09633, 813.5075)(250.1025, 598.39)(227.30273, 2176.4744)(229.58336, 4214.8975)(249.11003, 3883.847)(228.68925, 6273.2837)(229.84053, 132.99251)(269.66846, 646.9908)(271.21533, 897.25635)(272.09216, 330.47)(252.07745, 704.62)
&beta;-carotene 15,15' epoxide	1	1	21410	1	1	81229	1	1	10246	75008	33427	1	34734	100910	70373	38173	25708	1	1	81186	29.92	(552.4264, 6271.7397)(553.4291, 658.52997)(535.09235, 7694.9165)(535.43604, 2424.0862)(540.69324, 4785.325)(541.4482, 1850.9867)(578.43256, 7451.281)(579.4327, 2859.6494)(559.0209, 3168.63)(559.7545, 2193.4368)
iN/i1-methyladenine	2610554	1542026	1899748	2472134	2774063	2086111	2542290	2121442	1982342	1934466	5971049	5240517	8203065	7348734	6531192	8500200	7680353	10715986	6265067	1	1.223	(150.07657, 185696.31)(151.07968, 12827.455)(152.07974, 482.1457)(172.061, 4145.365)(173.0599, 598.83)
4-guanidinobutyramide	115328	105013	123605	109891	142774	134160	158269	115716	102067	91216	1	1	320217	161272	84780	156452	1	1	344416	155013	1.206	(147.36247, 64451.625)(148.88683, 2366.769)(129.10222, 5956.9946)(146.18365, 4091.4788)(130.10965, 905.98)(172.10591, 452.75668)(154.09514, 3427.7805)
dopamine	188332	176218	200895	210455	163442	419538	1	174571	177119	117152	1	1	197670	164434	1	261829	178434	181278	247599	121508	10.031	(155.08919, 203.63335)(139.0853, 2362.815)(157.09831, 875.2475)(142.09628, 299.86603)(180.96169, 1075.1274)(181.0864, 2097.31)(159.06558, 10109.943)(160.07097, 425.5743)(161.0607, 570.63)
hopan-22-ol	1862343	1719585	1866753	1544927	1323359	1675500	1799235	1401205	1321826	1583693	1397479	1847279	1805144	2304096	1931810	2127191	2582046	2225443	2339689	2106325	28.115	(431.4208, 32.406666)(452.39297, 32982.086)(453.39615, 9346.175)(454.39713, 1304.6829)(435.7208, 149.44334)
4-methylumbelliferyl acetate	1	1	43834	37657	29658	40407	36297	1	1	36870	1	1	1	1	1	1	1	1	1	1	5.225	(203.05449, 561.0317)(201.0547, 2068.367)
4-deoxypyridoxine 5'-phosphate	14836	1	22162	14460	39474	22659	23328	17505	31821	39642	30196	26396	33473	38945	49856	33995	44780	38449	32585	32184	1.095	(235.77715, 11487.653)(233.0417, 2205.8389)(218.03517, 630.82227)(254.45581, 1171.6068)(255.00784, 776.51)(239.01736, 455.3889)
a 3-dehydropyranose	69833	1	47872	74800	70516	105474	85580	1	87624	76340	44393	30740	1	1	12917	1	39211	1	34527	11304	1.159	(179.88722, 1015.3682)(181.05392, 671.155)(160.03691, 4213.871)(179.7584, 1981.6449)(180.06683, 309.28333)(165.0558, 1868.3457)(201.0392, 148.75)(184.4585, 11569.693)(185.53358, 12798.507)(186.36871, 1405.2682)
3-hydroxy-3-phenylpropionate	1	307995	1	1	368207	202728	244021	186641	257139	255143	219892	1	201628	269698	1	188805	235491	1	1	195480	1.687	(165.05496, 10122.134)(166.05507, 1441.1561)(147.04367, 2706.0764)(168.06534, 12850.466)(150.05817, 72953.91)(151.06, 7303.7197)(153.06474, 2943.533)(173.04199, 296.91748)
O-methylandrocymbine	2605804	2142419	2672027	1662046	2284502	2837487	62345	1800881	42374	1609377	57680	45307	67164	67784	31821	1	1	44369	69123	32037	8.86722	(389.92117, 1547.8043)(389.70746, 395.91498)(370.19293, 145.865)(387.63608, 2653.627)(388.205, 189.84)(369.19348, 682.44995)(409.1845, 47378.113)(410.18616, 9081.9)(411.18805, 3304.1636)(395.19034, 571.565)
capsanthin	1	4409779	1	1	3072106	3962629	3721084	1	835459	1026058	1622462	1	1	86608	1	1	1	222131	1	1	27.693	(584.4191, 11634.872)(567.0378, 6389.7983)(572.4285, 926.8)(585.6544, 9495.049)(586.65485, 5450.02)(587.66144, 11332.582)(589.4473, 3671.53)(567.4184, 13237.822)(568.42126, 6429.526)(612.99744, 3942.1953)(592.41614, 112.205)
glutamate-1-semialdehyde	894806	1668064	1	1	1207948	1607722	1423233	2276291	47639	1	1	1322599	1	1523566	1	1764602	1	1704350	1	835876	1.733	(134.06366, 432.3825)(117.05581, 643.0745)(132.42955, 11615.959)(133.06596, 1464.03)(134.06093, 249.2475)(114.05547, 17812.74)(115.056274, 3638.415)(154.04927, 1102.1089)(136.03726, 2179.55)
2-hydroxy-6-oxo-6-(2,3-dihydroxyphenyl)-hexa-2,4-dienoate	363582	308524	385739	380087	320082	343564	360944	242454	313264	275017	687815	583405	343850	414500	333784	441579	478692	470533	500515	527674	1.2	(249.04031, 20240.615)(250.04382, 2919.814)(235.64046, 5094.85)(236.04108, 6314.9854)(233.04169, 3346.5725)(274.42322, 1063.5863)(276.75552, 1155.8416)(277.04285, 300.04498)(254.19951, 949.04083)(255.00911, 399.835)
desmosterol	1	732384	257703	446508	385595	447769	362254	379162	492489	356521	1	739743	1	405367	1	1	739199	1	707798	768007	29.518	(388.1339, 4360.059)(389.23047, 1917.6163)(389.3578, 1976.26)(367.33246, 466.04114)(385.3485, 7599.729)(386.35162, 814.80383)(387.35986, 57.353333)(367.341, 1294.2)(368.3517, 36.52)(407.76196, 4473.148)(408.5356, 1284.106)(412.34564, 1377.675)(393.33533, 2524.5989)
L-2,4-diaminobutanoate	211924	118838	284849	270629	326442	181299	267367	170679	280459	286249	95105	81360	448943	64793	98579	299847	45011	60156	1	317520	1.6127	(122.93273, 2055.1553)(123.0912, 1765.11)(101.07088, 3216.4697)(142.21457, 317.49786)(126.065506, 4156.311)(128.07101, 6062.6724)
&beta;-peltatin-A methylether	1	1	1	227670	456388	489404	873027	293638	494524	290441	1	1	1	1	1	1	1	1	1	1	7.823	(433.12662, 16863.354)(434.12997, 3054.7532)(435.12796, 833.925)
cholestanol	2202007	2611899	2445922	2272743	2206118	2188774	2676107	2237808	1945647	1	2616679	1	1	1	1	1	2481203	2314874	2455120	1972310	27.003	(411.93213, 1053.9286)(371.3663, 642.62)(389.3773, 76.8)(394.35178, 60169.324)(395.35718, 15309.561)(396.61392, 1905.5576)(397.36346, 120.785)
acetylacetone	29500	29871	34611	28645	1	30983	32173	25822	34058	29507	28422	1	39552	49303	38714	43083	48086	46214	27395	62454	0.988	(102.05537, 32044.13)(103.2877, 389.90222)(123.04156, 1699.1194)
(9Z)-12,13,17-trihydroxyoctadeca-9-enoate	304819	369658	509869	375923	203629	609866	833523	330868	225219	1	1	1	1	1	1	1	1	1	1	1	13.4296	(329.22815, 2546.6724)(330.2256, 529.8975)(312.8936, 9577.465)(312.22418, 3681.6426)(313.21472, 414.15665)(333.75275, 202.295)(313.23648, 18000.33)(314.73975, 1353.115)(316.2439, 363.08502)(356.7354, 196.54501)(334.20987, 22012.816)(335.2156, 5699.518)(336.21747, 617.36)
(iS/i)-mecoprop	1073433	1	459458	460146	574552	786342	1034357	1	427540	628823	231368	773276	463546	1	1	67028	93427	832052	632080	1489486	16.01	(238.01659, 35637.38)(239.01924, 4260.792)
D-galacto-hexodialdose	69833	1	47872	74800	70516	105474	85580	1	87624	76340	44393	30740	1	1	12917	1	39211	1	34527	11304	1.159	(179.88722, 1015.3682)(181.05392, 671.155)(160.03691, 4213.871)(179.7584, 1981.6449)(180.06683, 309.28333)(165.0558, 1868.3457)(201.0392, 148.75)(184.4585, 11569.693)(185.53358, 12798.507)(186.36871, 1405.2682)
astaxanthin	1	139488	1	107278	152916	127269	1	58318	79440	156213	1	1	1	1	1	1	1	1	1	1	14.907	(620.37885, 536.2272)(602.3673, 6019.1787)(603.3708, 2166.0)(604.3739, 299.93)
syringin	1	144943	178041	116357	175750	171779	161738	173586	140328	173571	1	1	33961	1	24245	33698	1	32782	43136	29826	12.3614	(355.1384, 1481.8688)(378.16516, 268.24)(377.12042, 5673.952)(378.1234, 1168.1401)
laurate	917795	1028991	1038282	903128	972670	981903	807793	948637	901617	846620	1012163	1009349	988562	1045065	1071688	1148544	1101979	998469	1061031	1017992	24.314	(199.16963, 43132.54)(200.1724, 5596.8877)(201.16553, 2100.5132)(181.15933, 2295.691)(227.17354, 1455.6028)
D-glucono-1,5-lactone	69833	1	47872	74800	70516	105474	85580	1	87624	76340	44393	30740	1	1	12917	1	39211	1	34527	11304	1.159	(179.88722, 1015.3682)(181.05392, 671.155)(160.03691, 4213.871)(179.7584, 1981.6449)(180.06683, 309.28333)(165.0558, 1868.3457)(201.0392, 148.75)(184.4585, 11569.693)(185.53358, 12798.507)(186.36871, 1405.2682)
iall-trans/i-retinoate	862131	1	1	801048	932188	1036001	903873	577267	622969	778325	1	659177	1	604775	530319	579836	695618	501401	1	950205	19.387	(299.20023, 21075.479)(300.20343, 6039.561)(301.21185, 614.1192)(281.18927, 11635.989)(282.1943, 3202.4917)(283.1869, 1800.49)(301.21295, 1379.1)(322.47998, 3187.728)(327.2005, 7740.84)(305.31573, 4235.7314)(308.18915, 1864.5255)
eupatolin	83850	50714	79378	18275	35019	28549	37196	1	33224	1	1	1	1	1	1	1	1	1	1	1	11.463	(475.1136, 5440.069)(476.12033, 1302.0656)(477.1197, 1996.8712)(475.1166, 6142.37)(476.1217, 1532.86)(501.24445, 648.98126)(502.24408, 900.2163)(503.11615, 2003.3301)
isn/i-1-ilyso/i-2-16:0-monogalactosyldiacylglycerol	87685	88705	101335	1	100837	105580	352567	64085	79037	79528	511947	1	287216	299664	139438	243848	1	114233	266507	240833	23.1164	(492.89822, 868.9886)(497.3427, 1090.7)(474.32208, 2805.79)(475.3247, 696.6633)(495.96536, 64308.973)(496.9663, 68301.56)(497.96936, 15748.695)(498.9201, 2828.084)(499.35135, 852.62335)(480.33423, 5366.8643)(481.3405, 137.75)(517.97174, 4752.2197)(516.3244, 2589.1663)(517.325, 370.28)(518.3473, 117.77)(501.06723, 315.7825)
1-keto-D-ichiro/i-inositol	69833	1	47872	74800	70516	105474	85580	1	87624	76340	44393	30740	1	1	12917	1	39211	1	34527	11304	1.159	(179.88722, 1015.3682)(181.05392, 671.155)(160.03691, 4213.871)(179.7584, 1981.6449)(180.06683, 309.28333)(165.0558, 1868.3457)(201.0392, 148.75)(184.4585, 11569.693)(185.53358, 12798.507)(186.36871, 1405.2682)
1-iO/i-vanilloyl-&beta;-D-glucose	111642	76076	128699	362176	438315	80977	76007	312948	306557	44744	454630	281151	1	427709	230150	213582	189209	542325	305014	276089	1.242	(334.1008, 3336.3875)(314.0923, 290.65222)(315.426, 138.25667)(334.1108, 32814.973)(336.11435, 989.91504)(314.6352, 485.80692)(317.10257, 849.75995)(353.18402, 3821.021)(354.0826, 718.086)(355.0699, 581.64)(335.07355, 5703.6914)
melilotate	1	307995	1	1	368207	202728	244021	186641	257139	255143	219892	1	201628	269698	1	188805	235491	1	1	195480	1.687	(165.05496, 10122.134)(166.05507, 1441.1561)(147.04367, 2706.0764)(168.06534, 12850.466)(150.05817, 72953.91)(151.06, 7303.7197)(153.06474, 2943.533)(173.04199, 296.91748)
2-oleoylglycerol	2968105	2606531	2986937	1	2245141	3678323	3290137	1797802	5262671	2184424	4003127	2099210	3003408	4331405	2681592	6326540	4925376	3250608	3628694	4055818	25.858	(361.30786, 2080.0366)(341.28635, 38484.29)(342.28906, 10056.536)(343.29208, 3561.9165)(361.3086, 967.94)(379.284, 128415.766)(380.28723, 31786.78)(381.28964, 6126.65)(382.2863, 654.36395)(364.3914, 1246.7417)(366.1403, 2013.9242)(366.2841, 950.94)
4-methyl-5-nitrocatechol	101297	1	120042	42530	100535	112072	97997	1	92381	116493	15999	21570	28928	28946	66849	20380	15732	1	35836	26024	1.196	(169.0348, 200.41)(153.0334, 397.3)(170.39996, 2691.178)(171.38072, 408.87753)(152.0325, 7729.225)(153.03545, 1748.7075)(192.02486, 1108.0791)(193.0339, 250.27)(176.77448, 574.085)
5-dehydro-D-gluconate	62815	94842	46276	1	1	213438	48342	263535	41606	1	1	1	33501	63762	183245	1	74623	65008	129003	49083	1.602	(193.03459, 1417.7802)(194.042, 173.23)(175.02234, 3071.4707)(194.0426, 1001.85)(220.03061, 442.32)
hypoxanthine	1	1	2175277	1	2188189	2038717	1986705	1704011	1	1	1	1	5886164	5205300	1	4547713	4630035	3429918	3854949	6328215	2.715	(137.04579, 71667.195)(138.05014, 6753.112)(119.03461, 17382.959)(120.0378, 835.45197)(159.0282, 703.01715)
quinidinone	146699	139407	190863	75249	108881	123172	144700	111566	116286	57668	1	105891	120767	107271	121653	190690	111268	128420	1	60438	3.732	(325.805, 1107.7925)(327.1835, 80.63)(304.15808, 6161.9175)(305.16888, 296.54428)(325.18228, 1262.6533)(305.16714, 1502.8689)(306.1761, 132.685)(346.341, 1743.7173)(347.16238, 4765.0103)(348.16553, 353.13168)(328.77798, 5676.2383)(330.15683, 4101.054)(330.159, 2085.165)
6-aminohexanoate linear dimer	587094	1	829173	1	671226	839714	1265152	712399	1143901	7975847	1	1	1	1	1	1	1	1	1	1	6.312	(227.17535, 74111.58)(228.17854, 10258.469)(229.18117, 1152.4166)(268.92355, 5127.944)(270.17297, 3252.1128)(251.66362, 2254.8352)(250.1601, 1252.95)
stigmasterol	1	1	1	1	1	1680421	1840674	1616989	3645831	1581374	1929123	1654643	1711318	1490943	1	2425628	2517099	1	1	1	25.762	(412.36703, 674.2843)(413.36508, 68.67)(400.3755, 72.81)(416.384, 40.68)(435.35852, 15061.432)(436.35828, 4684.638)(437.3591, 970.5563)(418.23987, 122.016655)(420.60925, 57.2025)
cumene hydroperoxide	1	1	1	1	1	128440	1	123210	140014	139055	163373	112271	1	114623	109595	1	114511	96517	87676	1	19.387	(156.09367, 3247.8865)(134.07147, 81.240005)(155.73427, 5064.441)(158.10542, 798.77374)(135.08075, 6596.131)(178.26332, 2859.5928)(179.0856, 2952.3)(157.0647, 367.76)
protocatechualdehyde	3329637	2646471	2839586	2541395	1	2768407	1	1	1793743	2409858	823085	787192	1051514	787152	836431	1011036	835956	895878	833657	1	19.0766	(139.03961, 8746.253)(140.04279, 213.95001)(121.02849, 97943.22)(122.03199, 6724.9556)(123.037704, 531.6457)(145.01717, 3922.6653)
furcatin	109534	102266	135588	1	141012	123476	118606	76242	92053	101519	1	1	1	1	1	1	1	1	1	1	7.569	(429.1792, 6014.3813)(430.18265, 1024.8589)(451.16187, 268.415)
a jasmonoyl-valine	2141876	1666524	2145643	991684	1620906	2461196	2835477	1520067	1691729	1695335	46993	1	1	55198	1	47815	1	1	1	1	11.92	(295.1908, 196.83)(310.2044, 3435.9705)(311.2057, 148.67001)(292.1911, 77204.03)(293.19232, 18732.105)(336.19177, 181.18)(316.94907, 2357.2532)(318.18655, 6373.851)(319.0764, 5035.974)(319.1883, 5215.53)
thromboxane Asub2/sub	940930	796361	1129835	703724	828309	955902	1040106	1	810209	703486	1	1	1	1	1	1	1	1	1	1	18.818	(351.21576, 31509.633)(352.22037, 6920.8833)(353.21655, 488.10498)(334.0819, 658.91254)(336.64426, 1827.3428)(337.21973, 1472.54)(336.2193, 567.755)(337.21826, 2001.8049)(377.10315, 1687.6444)(378.0487, 507.56836)(378.2169, 419.14)
penicillamine	2732619	2709885	3029047	2933112	3263085	2842145	2554204	2869058	2505895	2987953	944573	894760	1183896	1269609	1465327	915442	924730	1083887	1260322	1011061	1.579	(152.38266, 1057.0566)(134.32373, 1591.8815)(150.0582, 72742.28)(151.0585, 6369.929)(133.0494, 579.60803)(173.14175, 461.80194)(174.03854, 3753.8467)(157.028, 98.68)
1,4-naphthoquinone	238409	268183	314979	172361	302311	295075	274812	232062	275199	325421	1	1	1	1	1	1	1	1	1	1	8.164	(159.04431, 14599.65)(160.04921, 1569.674)
gibberellin Asub12/sub	1	1	1	1	133258	156860	1	133259	106457	172388	103620	221791	121650	1	150861	69069	42316	70778	79514	89452	20.562	(313.1792, 95.98)(353.173, 173.70613)(316.74612, 836.1501)(331.18945, 6668.3975)(332.1932, 1177.5493)(339.1771, 104.44)
(iS/i)-2-hydroxymethylglutarate	66904	31943	45099	71883	70516	92803	78808	70067	78032	73570	1	1	1	1	1	1	1	1	1	1	1.149	(160.03691, 4247.978)(145.03313, 2508.7021)(146.03534, 309.60873)(165.05588, 1706.3466)(184.02823, 611.083)(185.0314, 22835.041)(186.03532, 1561.33)(167.13371, 2138.8845)(168.02496, 183.645)
melanin	98912	86972	97957	169869	142461	100682	116175	113521	197574	131177	72794	36566	74178	144496	108807	83876	94517	114342	73519	116025	0.984	(318.06284, 985.2132)(305.0633, 744.45)(320.0777, 367.58398)(321.07697, 262.2175)(301.06146, 4534.0835)(302.0628, 1628.4586)(343.62894, 163.39143)(345.0596, 122.78)(325.04742, 554.7263)(326.0473, 104.76)
a farnesoate	1542608	1614855	1545204	1195245	1631968	1752710	1	1264733	1236677	1268564	5888015	9884598	1	6278334	5961266	4404524	3499549	5272608	1	5923545	20.901	(215.1415, 5453.6797)(216.14244, 462.04333)(233.15411, 180551.5)(234.15712, 29235.062)(215.14236, 13518.345)(216.14561, 1907.44)(239.12805, 1334.54)
2-hydroxynaringenin	281567	274207	255835	499578	307197	289785	235644	187156	216931	212144	38586	141463	80194	1	1	8573	17335	155288	114447	273772	15.772	(287.05487, 13303.44)(288.0583, 1971.7672)(269.04596, 5596.896)(271.0594, 637.70496)(313.05228, 2073.945)(296.04184, 301.81)
acetylcholine	1	1	1	1	1	151492	149482	106359	197975	103037	1	333724	1	1	1	1	1	1	1	1	1.202	(146.11691, 4512.518)(128.10803, 1877.0751)(131.1194, 252.79)(171.11244, 2266.3167)(153.10138, 2851.505)(156.11234, 173.908)
serine	85540	9409	12961	31836	14798	20624	21344	12698	8885	12298	28698	29073	81945	72702	93293	24991	34006	49881	53663	1	1.41	(109.051056, 1442.9918)(107.33844, 2899.111)(128.03246, 4037.5703)(129.03896, 401.12186)(113.0281, 183.94)
taxa-4(20),11-dien-5&alpha;-ol	3051721	2442265	3070221	1622320	1943589	2848515	2936277	1713930	1944251	1807585	1	311954	500192	404806	344835	645773	453130	780221	555204	860182	28.893	(311.57114, 77988.52)(312.24017, 21693.756)(313.24347, 2869.09)(271.2415, 1765.4209)(289.2523, 4854.6323)(290.2555, 411.7589)(295.64484, 3323.2285)(294.22662, 933.05255)
munjistin	89475	81987	87313	1	1	67573	100244	67538	94309	57914	48609	13104	54804	98374	79227	72664	70328	90632	51459	96715	0.981	(283.0275, 1745.55)(284.0293, 268.71)(265.3266, 9367.099)(266.32944, 1594.375)(267.01392, 1623.0425)(285.17633, 221.61716)(266.01715, 939.58)(267.0141, 969.54)(307.51544, 382.365)(289.67407, 359.93497)
pumiloside	124850	126167	98721	79243	1	83653	78371	113996	1	93608	167389	176357	106723	80912	58091	19284	22598	64403	89818	20392	8.92	(516.2005, 350.164)(496.18182, 4568.159)(497.18475, 1318.2615)(540.1886, 869.07996)(519.2808, 5778.125)(520.4668, 1117.3452)(522.1767, 330.63)
(iE/i)-phenylacetaldehyde oxime	470846	456141	455211	439673	493492	416960	406977	361912	411240	402315	1	1	226733	203135	321979	332031	440336	1	249791	292038	5.323	(140.08104, 3401.8645)(117.058334, 3860.7754)(139.08528, 2697.6414)(118.0651, 16339.667)(119.06836, 1295.1223)(158.0599, 766.99)
D-hexose	3068770	2105507	2433200	3886906	2724588	2609970	2686250	2107788	2676321	2706276	2883069	3442608	3278662	3452290	2223282	2118256	2377468	3784558	2983208	2579451	1.138	(181.96123, 204.40105)(183.26924, 278.33002)(184.0699, 984.48)(181.07, 70.48)(163.05997, 3554.664)(203.0531, 80071.58)(204.0564, 4942.8154)(205.06102, 344.1125)(186.04395, 184.245)
icis/i-zeatin riboside monophosphate	83472	80201	66753	49852	85745	68970	72743	64586	66131	70084	18609	19373	1	1	1	1	1	9868	1	1	1.172	(411.09537, 3453.414)(412.10107, 688.41547)(413.09604, 417.76752)(453.10083, 1845.6167)(437.0892, 1131.255)
gossypetin 7-iO/i-glucoside	63473	71266	49834	138120	61158	47546	48190	82606	46174	48134	1	1	1	1	1	1	1	39467	1	1	1.116	(479.08102, 331.3171)(462.0768, 5238.817)(463.0778, 758.53)(464.0742, 250.76)(486.1106, 174.18)(462.0781, 3550.1987)(463.07977, 618.26)(464.0839, 178.04)(506.0895, 191.97)(488.0654, 896.24)
zealexin B1	1	153419	1	220395	222950	285034	254786	160250	1	236732	248526	172233	183176	151395	186576	123793	190622	172475	189583	224182	19.386	(231.13742, 5963.1494)(232.1397, 642.64465)(213.12505, 7065.896)(235.95876, 3788.6362)(237.1629, 4828.7964)(255.1318, 1478.915)(238.41928, 477.58945)
cinnamoylserotonin	73131	44137	107125	1	63421	69105	1	83583	1	1	373415	424867	1	219528	201731	113504	1	172221	255625	163022	8.2768	(307.143, 8854.95)(308.146, 1317.46)(309.1484, 164.96)(288.4592, 6558.871)(290.22116, 1056.8446)(290.1237, 203.94)(307.1439, 7895.155)(308.14624, 959.756)(309.1492, 151.98001)(289.46667, 2147.79)(329.12134, 2526.3733)(313.1203, 176.41)
xylitol	1	38538	86513	1	33495	81978	57558	31655	48377	45632	36861	1	1	32425	1	1	72167	38670	37669	125827	1.361	(152.9285, 57303.094)(157.08034, 18130.1)(136.06194, 309749.9)(137.0651, 18090.748)(158.08727, 6097.7886)(135.06514, 855.545)(176.05971, 531.0867)(159.05121, 901.0575)(160.0565, 231.74)
(R)-4-hydroxymandelonitrile	12311197	11305150	11670330	8250878	11371604	11727367	10239496	10076382	9758779	9932980	1	1	1	1	1	1	1	1	1	724679	3.096	(153.33194, 18559.812)(154.0603, 770.3233)(135.0454, 76.1)(150.05511, 272840.03)(151.05873, 25907.479)
piericidin A	1	63343	184756	31125	33639	221422	1	1	173470	1	1	78243	45056	1	1	1	1	17111	43864	145042	19.343	(398.265, 3225.6187)(399.40942, 3790.1287)(400.26834, 2058.9932)(438.26398, 6727.24)(398.2692, 2829.54)(417.2781, 8315.31)(418.2804, 3507.4)(423.2631, 7374.21)
3-[(3aiS/i,4iS/i,7aiS/i)-7a-methyl-1,5-dioxo-octahydro-1iH/i-inden-4-yl]propanoate	615220	1	685418	510991	1	509890	465275	505952	612952	1	1	1	1	445148	1	241371	297055	247713	1	190081	11.7691	(237.11201, 23267.795)(238.11543, 3706.4373)(219.10234, 17155.395)(220.10538, 4024.0156)(239.1269, 1426.64)(222.11835, 5181.7676)(263.1111, 542.93713)
3D-(3,5/4)-trihydroxycyclohexane-1,2-dione	66904	31943	45099	71883	70516	92803	78808	70067	78032	73570	1	1	1	1	1	1	1	1	1	1	1.149	(160.03691, 4247.978)(145.03313, 2508.7021)(146.03534, 309.60873)(165.05588, 1706.3466)(184.02823, 611.083)(185.0314, 22835.041)(186.03532, 1561.33)(167.13371, 2138.8845)(168.02496, 183.645)
3-nonaprenyl-4-hydroxybenzoate	37985	72133	67939	77880	72607	96175	1	56130	44492	88833	67425	108034	146846	46032	26674	58343	1	104933	109754	59455	26.197	(772.5796, 1967.0167)(773.57886, 1210.0249)(758.4261, 26271.787)(760.5759, 9977.872)
isyn/i-copalyl diphosphate	143525	144394	150844	113781	111056	125107	113954	99643	97637	107455	611138	172162	344632	250215	302975	57422	170512	164389	269539	55247	22.408	(473.185, 12882.466)(474.18842, 4086.3328)(475.19223, 647.25604)(455.16846, 6255.944)(456.17706, 1214.049)
peonidin 3-O-glucoside	102355	67767	77599	107830	78967	82075	87226	65935	55695	59203	1	1	1	1	1	1	1	1	1	1	12.131	(463.12247, 4570.925)(464.12604, 728.03503)(489.11884, 509.54376)
zealexin A3	206501	417233	572213	373102	481037	504525	596821	227727	421249	437463	99326	148479	1	75868	153937	78817	73292	68346	1	98340	19.5892	(249.14847, 10932.649)(250.15144, 1606.866)(231.13745, 3655.941)(232.13994, 127.85801)(254.70308, 4066.231)(234.15437, 852.01904)(237.16235, 261.69)(276.1471, 143.955)(255.1278, 89.8)
geranylfarnesyl diphosphate	1	1	40212	26475	35540	38935	1	31857	32939	35427	1	1	1	1	1	1	1	1	1	1	27.377	(497.3713, 2422.5999)(499.2246, 1912.04)(498.22778, 1989.6284)(526.2214, 172.44)
iN/i-hydroxy-L-valine	1015360	1680064	1	1	1167693	1729804	1586484	2134493	977320	1	1	3096487	1	1020784	1	2311408	2724836	1	1	1124290	1.629	(132.06505, 14689.831)(133.06789, 1519.91)(134.0604, 426.37)(114.05546, 18328.512)(115.05623, 3595.6123)(117.06728, 312.07333)(158.06271, 960.006)(137.04585, 67979.586)(138.05013, 9261.014)
zealexin A1	1533672	1642095	1545204	1198098	1631619	1775275	1	1295366	1233589	1346332	5945463	9884598	1	1	5947731	4416277	3500305	5290506	1	5904436	20.902	(233.1541, 171468.1)(234.15712, 27813.824)(215.14214, 11162.733)(216.14505, 1485.0505)(236.45686, 6232.452)(237.17134, 2782.2666)(218.1603, 144.72)
palmatine	1	276729	1	1	1	281410	258415	213971	1	187279	1	1	1	1	1	1	1	1	1	1	1.849	(334.64145, 2834.065)(335.1416, 110.39)(375.14374, 2617.284)(357.13327, 6674.9624)
L-arginine	3042026	6062765	1	3790096	6893989	3786470	4193615	4256193	4656866	6914543	2564978	4110376	3362989	3072001	3479455	2822416	3916672	1921664	3061589	3169973	1.116	(175.1193, 86583.8)(176.12143, 1502.9001)(177.12108, 141.38)(159.11343, 277.974)(158.11769, 6973.8276)(159.11375, 1031.7567)(160.10677, 769.70856)(202.11787, 1729.1488)(182.37405, 446.1037)(183.1025, 55.56)
sucrose	1958928	2295003	1875733	1967811	1835854	2337056	3083966	1738596	2147666	2321934	895189	605702	1133256	1155007	1071883	1222407	1372963	1309996	1156153	1130162	1.142	(342.61847, 937.1606)(325.68478, 4339.85)(343.37277, 3646.6643)(325.11328, 5747.078)(326.1237, 1125.9329)(365.10477, 46802.6)(366.10895, 6118.493)(367.10852, 1160.7625)(368.121, 154.42)(347.45676, 1399.2963)(348.09283, 197.74)
4-trimethylammoniobutanal	3225183	3539910	3257870	2689503	3419227	2265738	2096764	2727903	2610452	3902965	210732	2901088	905980	935264	616112	498697	360985	56116	712212	1	0.967	(130.12263, 1054.5889)(112.11228, 99134.18)(113.10893, 5969.13)(114.10408, 2392.0552)(131.12921, 34137.426)(132.1323, 1897.7589)(133.1346, 164.28)(155.11798, 246.40298)(137.10664, 1363.4741)(140.1167, 157.3)
(S)-methylmalonyl-CoA	144464	121673	103206	150358	129892	148264	143932	187780	140241	137321	1	1	1	1	1	1	1	1	1	1	24.014	(885.0773, 5574.879)(886.07947, 1547.9011)
arabidiol	1	708270	1	1540698	1	528972	193409	1	423985	208039	499978	233919	1	1	1	339640	1	1	1	391831	26.491	(444.40198, 608.06)(427.3872, 24346.855)(428.38928, 8377.609)(447.4154, 188.54)(468.38788, 18383.945)(469.389, 5635.4937)(470.3955, 977.7334)(450.98285, 2218.123)(452.7186, 2864.09)(454.05533, 106.723335)
1,2-dipalmitoyl-phosphatidylcholine	1	1	1	6075644	1	4008150	3853709	574236	314159	630973	1	567066	1118489	1	1	1	891415	1537738	2893962	2157099	29.025	(737.0694, 501.375)(715.5447, 375.005)(756.55145, 19141.236)(757.5489, 10252.781)(758.5455, 2898.3499)(740.38525, 5753.4565)(742.2146, 166.78111)(743.8872, 581.4717)(744.0536, 619.37994)(744.5508, 479.28)
a dihydrofurano derivative	57228	56195	47418	1	61710	60736	39065	40543	48179	59987	337288	208278	256728	259349	125203	128778	83585	178837	302576	96393	10.2277	(386.13107, 199.90999)(368.84454, 11948.953)(369.84766, 2140.9648)(370.1363, 94.3)(369.1328, 2067.666)(370.13153, 109.505005)(412.13818, 320.22876)
alizarin	1	1	79952	14313	23630	80202	35998	25614	27174	21207	9062	15344	8827	23913	32470	12380	47401	60465	55487	80889	0.991	(244.05176, 437.396)(222.0288, 424.06)(245.56264, 257.42252)(226.05019, 751.4053)(263.03293, 935.30365)(245.08188, 4451.834)(246.0205, 751.70795)(247.01663, 279.325)
1-guanidino-1-deoxy-iscyllo/i-inositol 4-phosphate	1	128908	1	1	1	73505	117051	134130	1	68135	1	193670	111033	1	1	1	1	84195	145948	351169	19.701	(283.05704, 8506.294)(284.0604, 912.3301)(285.0551, 749.38)
6-deoxy-6-sulfo-D-fructose	1	22038	281979	226562	274773	240567	288258	200621	344736	226125	169550	82785	189728	404101	311680	155542	133054	322040	85593	308013	0.988	(243.01909, 18057.87)(244.02103, 5354.3086)(227.50287, 217.65)(246.02013, 782.90894)(267.50867, 877.9)
1-18:1-2-trans-16:1-phosphatidylglycerol	105396	1	76189	67069	62595	73197	72396	1	38906	25388	26510	1	24478	41088	22461	1	32912	1	76406	52811	29.734	(748.9727, 2625.1301)(749.851, 150.39333)(728.4989, 1143.71)(731.21454, 738.73425)(732.4958, 390.82)(750.5147, 2629.3066)(728.5013, 1455.7375)(773.2261, 1574.2029)(773.51605, 2381.77)(774.5197, 586.90497)(756.5093, 3144.74)
1-monomyristoylglycerol	1004355	1	1252359	831182	779919	881885	916797	620208	688889	750977	1	1	1	1	1	1	286954	1	1	1	20.444	(303.64713, 1386.523)(304.968, 2032.1956)(306.26047, 230.62999)(289.25095, 59.783337)(305.5903, 1677.3667)(306.2602, 234.33)(325.23434, 2900.7446)(326.23438, 306.58298)(327.2326, 64.875)(307.22623, 15931.51)(308.22818, 3268.821)(309.24023, 218.24402)
indole-3-acetamide	142082	340182	390395	150920	392719	450480	464229	1	368320	237203	78972	57463	39889	131433	111068	116311	73794	44462	77561	106349	1.27	(175.80527, 12366.932)(175.38089, 1948.492)(176.0731, 470.6175)(158.97116, 316409.03)(160.02698, 33587.812)(161.01874, 1168.4325)(161.0816, 169.19)(178.56398, 2184.5698)(180.1015, 2048.75)(199.0723, 147.48)(179.64275, 1954.165)(180.067, 170.17)
pyrroline-hydroxy-carboxylate	41606	158481	223444	47035	240913	194908	97900	162308	211411	294069	46925	86714	54353	1	19731	1	63950	9410	62852	1	1.451	(128.15132, 5283.742)(129.03822, 455.62)(133.04985, 619.485)(113.035255, 4596.314)(115.039474, 1171.7839)
(+)-bornane-2,5-dione	226697	1	1	1	1	534407	207171	1	1	1	375421	172680	1	1	1	272717	282189	158987	174442	330383	19.388	(170.10878, 1755.39)(148.08847, 2685.968)(168.21118, 6129.2754)(172.12167, 1239.6179)(149.09593, 14907.036)(150.10002, 2655.499)(189.08995, 687.07)(171.0805, 1423.9049)
biochanin-A	402075	365031	304847	261257	367907	79815	87623	87132	207140	173476	1	1	1	1	1	1	1	1	14790	49675	11.458	(283.06, 10692.753)(284.06503, 2395.982)(285.07117, 377.2867)(265.04938, 1061.76)(309.38968, 752.35004)
iN/i-methyl-L-glutamate	197208	278805	235434	107402	229765	242319	122044	220321	194432	221836	64544	1	41435	20515	44621	36191	72275	61514	54582	24301	1.309	(160.06004, 1938.8248)(142.05055, 1749.1373)(164.0744, 23959.795)(165.07661, 1330.3342)(187.05954, 367.03198)
(2-amino-4-hydroxy-7,8-dihydropteridin-6-yl)methyl diphosphate	55504	49499	60405	36290	53446	52942	54112	19399	51375	44803	27919	14009	27628	39938	38564	33358	32296	44418	23944	36087	0.988	(354.9924, 678.37476)(355.9932, 712.52)(336.80945, 513.48505)(354.99475, 1131.2982)(357.00357, 1905.8676)(358.0004, 181.22)(336.98947, 504.66287)(337.98654, 259.74)(374.97504, 2231.2688)(375.97644, 278.13)(376.97018, 224.5578)(359.36728, 1231.8)(359.9737, 207.69)
3,6,8-trimethylallantoin	837443	610602	823098	1	1118335	1157791	1	1	751526	1293454	1	653786	341421	1	45030	1	1353791	17803	1	348880	4.234	(200.70766, 1550.5308)(201.0941, 354.38)(182.85199, 33287.42)(183.082, 13594.895)(184.0894, 721.61)(204.1069, 448.1725)(185.09193, 311.1411)(226.08849, 6316.067)(227.0919, 612.13574)(206.98325, 2670.0215)(210.08029, 1733.6399)
perillyl aldehyde	1	878139	2258305	1339709	3843691	2375720	1181426	4568472	3383382	2114676	1	1	1	1	1	1	1	1	1	1	6.456	(152.44342, 1741.8844)(134.0983, 4141.0947)(151.31306, 355.862)(133.10095, 4124.2646)(175.85205, 695.88)(155.08168, 169960.33)(156.0846, 14205.91)
ergost-7-enol	1924291	2038278	2090354	619752	1986345	495516	426414	442980	1	499645	1	1	521482	1	1869171	2096346	2990270	1869656	2440781	2446782	26.1649	(401.37756, 1361.09)(402.3744, 5582.9565)(403.778, 825.404)(383.36145, 599.435)(424.29922, 44057.918)(425.36627, 12563.882)(426.56934, 4720.0435)(427.7064, 12035.466)(428.37473, 5248.749)(408.36255, 1987.48)(409.3606, 192.64)
(iS/i)-2-aceto-2-hydroxybutanoate	628988	629677	583566	636972	1	593690	574287	1	564286	1	246039	315214	1	327886	271439	237817	266462	298502	339010	256143	1.199	(145.04991, 7285.804)(146.04805, 247.95998)(147.04364, 422.78336)(127.038, 6022.0684)(128.0338, 106.6)(148.0606, 36259.074)(149.06354, 839.11395)(130.05043, 781625.9)(131.05339, 42684.05)(132.1987, 2012.1378)(133.06035, 2052.5461)(170.10779, 1759.7515)(171.04703, 476.0678)(150.21478, 9219.045)(151.03502, 470.83)
11-desoxycortisol	370098	1	383891	340369	330468	388290	395757	1	1	1	307952	329660	223933	300739	228884	272880	347334	254085	275008	460526	19.387	(346.21112, 1106.5443)(347.22015, 147.25)(328.20425, 2751.267)(329.20615, 398.848)(350.73065, 13351.782)(352.23544, 5030.413)(329.20837, 1193.9384)(369.20645, 12987.112)(370.21063, 3324.6052)(371.214, 363.574)(351.3776, 1465.4563)
iN/i-acetyl-&beta;-D-glucosaminyl group	578986	617691	634863	406683	640197	683266	526218	380643	494418	534254	275188	240583	224484	217649	190328	531109	510527	566325	259930	551885	1.231	(223.16647, 818.0893)(224.09485, 1163.9651)(205.08548, 6586.3486)(222.09688, 810.15356)(223.09827, 340.28665)(204.08762, 6182.4365)(244.23087, 7208.9463)(245.13887, 1442.0719)(246.08055, 176.55168)(226.90565, 501.86832)
neoabietic acid	315001	1	276991	241895	306668	354598	305429	1	181467	1	237097	280493	195558	244123	202385	198402	242571	191853	207954	352663	19.388	(301.21286, 1271.9116)(283.2049, 10782.823)(284.20892, 2272.2275)(285.2057, 188.28223)(324.20682, 3549.3652)(306.19556, 662.9941)
3,6-anhydro-&alpha;-L-galactopyranose	601342	681014	616704	508786	580429	610180	534267	1	540670	607917	181788	1	213555	232956	239080	1	1	1	233876	187495	1.186	(147.0489, 81.65)(163.06007, 4757.356)(145.04991, 8165.349)(146.0479, 259.62665)(147.0433, 85.91)(186.0435, 86.65)(168.57251, 621.92926)(171.0403, 85.5)
hordatine A	111107	87324	157597	84580	110627	115485	131431	55389	87972	97874	1	1	1	1	1	1	1	1	1	1	18.921	(534.3055, 4910.719)(535.3086, 1372.226)
pteroyl-&gamma;-glutamyl-&gamma;-glutamylglutamate	117080	117566	109741	94306	129824	77441	60365	73060	89218	86670	1	1	1	1	1	1	1	1	1	1	10.361	(684.1999, 2741.2397)(700.1771, 5514.264)
phenylhydrazine	169723	277245	284145	248772	546937	295042	239443	699616	549464	313831	1	1	1	19720	1	1	1	1	1	1	6.48	(109.07598, 26376.162)(110.07383, 1113.1617)(133.0647, 144.505)
1,3,7-trimethyl-5-hydroxyisourate	753543	929391	965021	898384	1057655	861792	677224	842499	678799	1060593	1836363	1745061	1114299	1238040	1258152	1805126	2216215	1237544	1891679	2497387	1.273	(228.97044, 5869.967)(229.08714, 86.82)(210.27585, 3312.8445)(211.6759, 2599.128)(231.22266, 3828.2163)(214.0907, 395.26)(253.96498, 925.2265)(256.08832, 939.865)(233.06319, 29106.756)(234.06609, 2217.202)(235.06294, 368.82568)
dihydropinosylvin	259362	265504	360575	55594	323757	311432	1	335008	270771	315776	43530	54805	1	56771	42868	19988	60545	43598	43953	81259	17.8302	(216.99522, 3010.695)(218.91379, 2448.874)(199.09685, 261.53287)(201.1011, 325.44)(215.10674, 8354.341)(216.11252, 2134.6924)(197.09607, 1763.9669)(198.10522, 282.44833)
palmitoleate	4728470	4446248	5377997	1	4323105	4648770	4312061	3270150	1	3734333	1273032	1	1288381	1130714	1157738	984723	886420	437718	1124177	1	23.312	(253.21585, 10839.135)(254.21925, 1253.4688)(255.2102, 156.58667)(235.20465, 4496.52)(236.20674, 77.42)(256.1703, 1301.9921)(256.2324, 742.61)(276.20395, 61862.19)(258.194, 3410.7634)
D-mannuronate	62815	94842	46276	1	1	213438	48342	263535	41606	1	1	1	33501	63762	183245	1	74623	65008	129003	49083	1.602	(193.03459, 1417.7802)(194.042, 173.23)(175.02234, 3071.4707)(194.0426, 1001.85)(220.03061, 442.32)
(+)-7-iiso/i-jasmonoyl-L-isoleucine	8359413	2494686	3942078	2739102	2376449	2811109	1856549	2575185	2982182	3517251	1600484	2972784	1	564644	761042	426908	627827	3078404	2354524	2891515	22.875	(322.20413, 597.77466)(323.2121, 219362.2)(324.2151, 51844.465)(325.20782, 19454.56)(309.04837, 9580.875)(309.2065, 9310.46)(345.1952, 1283.9457)(346.19705, 299.9)(331.24542, 3278.35)(332.1928, 154.6)
D-nopaline	516035	598971	410262	337114	522093	714161	490459	625474	480574	517103	1	1	1	1	1	1	1	1	1	1	1.836	(308.14328, 674.79803)(285.119, 8190.8955)(286.12604, 1646.5461)(326.6785, 713.95337)(328.12726, 655.485)(310.11414, 1002.741)(311.11533, 3770.086)
1-18:2-2-trans-16:1-phosphatidylglycerol	1	1	1	1	1	36014	35556	1	1	1	1	37009	1	38699	1	37243	1	1	34899	39188	24.77	(750.50073, 531.235)(748.4611, 2008.5371)(749.4655, 293.43)
sinapaldehyde	181062	177516	204530	184669	183673	176799	197977	200968	216773	198758	165072	195146	197169	372675	180618	204744	188010	199150	195780	205788	23.035	(209.08127, 13368.242)(210.0846, 1240.0588)(211.09465, 106.770004)(191.07083, 2883.5159)
behenate	596732	457044	809189	688121	1179063	454575	1	441943	520823	395040	605501	758703	473068	386425	423228	504450	491116	484812	1	431029	28.554	(342.336, 3967.5986)(343.338, 429.375)(321.31485, 23265.617)(322.3177, 5861.195)(323.32568, 457.1972)(363.3761, 2887.8367)(365.12576, 4748.02)(367.2084, 2294.275)(367.3344, 3218.35)(346.19934, 3341.2703)(347.20587, 3233.405)(347.31757, 4106.1953)
L-arogenate	776169	1045670	579367	757971	1251512	614062	324594	1559915	546178	1173560	1	1	1	16107	1	1	10980	1	22118	1	1.333	(227.57654, 3588.2676)(208.5624, 21340.91)(209.06462, 2463.273)(210.0609, 1878.19)(227.17917, 937.32306)(228.07275, 226.38)(210.97249, 2784.2231)(212.74493, 1792.7584)(213.0801, 1090.71)(252.27014, 223.09799)(254.0705, 429.82)(231.5492, 642.7738)
paspalinine	8757506	10576451	4995248	1	6941476	4125852	7500824	9815467	1	7505629	1	1	1	1	7541174	7249415	7981802	6668572	6330218	7140619	20.96	(415.21173, 318559.06)(416.21445, 82234.234)(417.2173, 12805.211)(418.22028, 1445.1765)(461.23364, 147.065)(439.6356, 16773.102)(441.20792, 108856.19)(442.21094, 27313.262)(443.22153, 6638.223)(444.22394, 362.80878)
L-rhamnofuranose	34896	1	37846	22325	23170	28690	8327	9785	13569	18214	55853	99763	125789	88778	85246	36527	109881	42739	118546	33017	1.136	(166.12764, 4407.9126)(167.07498, 5112.1143)(168.0758, 569.31)(148.06065, 43661.855)(149.06352, 802.776)(165.07684, 2063.558)(166.0724, 4998.72)(151.67717, 403.84198)(152.0792, 359.73)(187.05952, 424.3933)(170.04837, 3842.912)
1-deoxy-11-oxopentalenate	516570	1	617540	505035	685372	551452	705740	392867	467564	1	1	1	1	1	1	1	1	1	1	1	14.173	(247.13284, 23522.473)(248.13788, 7373.019)(229.12283, 8318.275)(230.12717, 1018.0563)(231.12018, 257.8225)(248.13806, 6411.26)(231.13635, 523.45496)(255.1219, 139.47)
13-[(iE/i)-2-methylcrotonoyl]oxylupanine	389112	391528	379987	331766	541571	286537	236541	1	399436	377486	1	1	1	1	1	1	1	1	1	1	10.685	(371.56097, 715.1722)(373.03122, 1723.0339)(373.72958, 2796.8325)(374.22943, 1512.465)(330.22757, 1311.375)(347.23236, 18925.215)(348.23563, 4123.576)(349.23828, 278.242)
L-cycloserine	124890	87838	129677	99074	102543	92774	1	158294	138020	106146	54035	204263	182685	94976	51589	149244	58653	44808	79799	82811	3.662	(104.05784, 2544.8462)(129.94441, 22459.287)(130.99126, 5384.548)(131.0493, 3116.69)(110.034935, 182.14001)
S-stylopine	1	1	1	11897	1	15005	20007	1	10072	14022	51721	1	40276	1	72749	62837	60139	74012	1	74333	1.184	(323.11685, 2411.161)(324.1242, 705.74)(308.1127, 175.36)(327.1269, 3413.34)(311.12836, 498.962)(349.02628, 3042.0059)(349.8624, 1250.5701)(328.0912, 374.94504)
mannobiose	1958928	2295003	1875733	1967811	1835854	2337056	3083966	1738596	2147666	2321934	895189	605702	1133256	1155007	1071883	1222407	1372963	1309996	1156153	1130162	1.142	(342.61847, 937.1606)(325.68478, 4339.85)(343.37277, 3646.6643)(325.11328, 5747.078)(326.1237, 1125.9329)(365.10477, 46802.6)(366.10895, 6118.493)(367.10852, 1160.7625)(368.121, 154.42)(347.45676, 1399.2963)(348.09283, 197.74)
robustaquinone H	397232	358852	307163	220031	324611	246447	236254	264574	130573	182584	553572	1	399672	309245	441900	1	1	456509	353520	1	2.62775	(344.09088, 7883.5156)(345.09393, 1244.86)(346.0963, 81.8125)(329.0838, 844.5945)(331.09293, 626.20667)(328.0903, 102.715004)(331.0944, 1006.7)(367.07635, 318.88)(368.0809, 62.95)(349.0711, 9573.103)(350.07336, 1843.7233)
5-amino-1-(5-phospho-&beta;-D-ribosyl)imidazole	53591	79858	61548	51930	65859	69737	60594	70758	50967	55456	34478	38338	23020	32062	28688	37187	34766	34827	26323	27464	0.99	(296.05093, 521.5289)(278.24503, 835.60706)(279.93652, 1044.8661)(281.04996, 1619.605)(296.31042, 1005.89746)(277.0458, 416.20667)(317.03897, 1845.2295)(318.04068, 344.21)(299.02356, 831.21246)
&beta;-cryptoxanthin	1	1	21410	1	1	81229	1	1	10246	75008	33427	1	34734	100910	70373	38173	25708	1	1	81186	29.92	(552.4264, 6271.7397)(553.4291, 658.52997)(535.09235, 7694.9165)(535.43604, 2424.0862)(540.69324, 4785.325)(541.4482, 1850.9867)(578.43256, 7451.281)(579.4327, 2859.6494)(559.0209, 3168.63)(559.7545, 2193.4368)
1-palmitoylglycerone 3-phosphate	58780	50798	58814	50976	58564	77656	63384	1	1	50017	1	50632	1	47854	1	32304	47080	1	1	69492	19.386	(407.22195, 3540.0803)(408.22522, 593.1123)(389.2137, 783.2415)(415.2022, 490.35764)
apiforol	78562	1	71922	43936	60986	44158	46972	31162	40588	1	396627	411557	482982	555100	430007	387267	308184	358761	655575	305541	1.935	(276.73688, 6776.6494)(277.3408, 36808.74)(278.34497, 4298.9214)(279.09955, 1790.3899)(259.0819, 7469.5566)(278.1, 871.92816)(278.60324, 483.65)(257.081, 7047.242)(258.08554, 975.4082)(259.0806, 481.185)(301.53265, 2013.2196)(284.07474, 10159.336)
iN/i-acetyl-&beta;-D-galactosamine	578986	617691	634863	406683	640197	683266	526218	380643	494418	534254	275188	240583	224484	217649	190328	531109	510527	566325	259930	551885	1.231	(223.16647, 818.0893)(224.09485, 1163.9651)(205.08548, 6586.3486)(222.09688, 810.15356)(223.09827, 340.28665)(204.08762, 6182.4365)(244.23087, 7208.9463)(245.13887, 1442.0719)(246.08055, 176.55168)(226.90565, 501.86832)
robustaquinone B	729081	1	310640	242315	1	200973	180086	142458	204099	164673	133607	70658	62028	109582	77826	74345	68053	113227	72348	62571	4.7636	(314.07477, 8315.585)(315.07715, 1012.2949)(316.07388, 210.43999)(298.47345, 1351.7678)(297.0672, 904.04)(298.0764, 51.23)(318.00516, 5068.6255)(319.88013, 2693.0332)(320.103, 1266.59)(299.2063, 358.62872)(301.4185, 613.1567)(302.0883, 407.63)(337.36963, 9075.201)(338.0737, 2209.7314)(339.08527, 272.4225)(320.3322, 2874.219)(323.32376, 2648.3901)(324.07336, 227.90334)
epiafzelechin	78562	1	71922	43936	60986	44158	46972	31162	40588	1	396627	411557	482982	555100	430007	387267	308184	358761	655575	305541	1.935	(276.73688, 6776.6494)(277.3408, 36808.74)(278.34497, 4298.9214)(279.09955, 1790.3899)(259.0819, 7469.5566)(278.1, 871.92816)(278.60324, 483.65)(257.081, 7047.242)(258.08554, 975.4082)(259.0806, 481.185)(301.53265, 2013.2196)(284.07474, 10159.336)
indole-3-acetonitrile-cysteine conjugate	97327	63878	62028	80033	77333	97382	39699	48516	61846	72693	229983	1	1	189166	1	138193	160929	1	1	19175	1.97347	(275.07336, 4917.3833)(276.08133, 221.27252)(277.0642, 82.54)(258.0628, 128.78)(259.0594, 1432.88)(281.0811, 1506.854)(261.07135, 256.275)
robustaquinone A	1	2184176	1584704	1438671	2388040	1839825	1480124	1	1	1286635	1	1	1	1	1	1	1	1	1	1	10.356	(329.06546, 89837.85)(330.0687, 15595.53)(331.07108, 2115.6272)(311.05493, 2145.9543)(313.07007, 320.63748)(355.06387, 3097.0942)(356.06543, 460.2)
iN/i-formimino-L-glutamate	1	18024	39655	1	142511	59388	1	22978	34105	27856	136222	78613	77978	103667	107144	89280	82065	96325	70485	83009	0.992	(176.73051, 512.13446)(178.06769, 2158.5)(155.0457, 2612.1309)(156.04364, 279.455)(177.57007, 615.54254)(178.07, 3291.54)(157.39125, 847.3445)(160.0604, 1947.2)(196.77667, 207.6909)(182.0456, 476.59)
linamarin	1	1	1	1	1	18081	1	10677	1	1	60038	32596	58086	56174	22302	42090	25323	1	27186	1	1.223	(249.11018, 3682.5737)(250.1118, 430.01)(229.49747, 9537.777)(230.1057, 2149.8735)(252.12274, 764.5334)(233.11345, 18801.283)(234.11409, 2151.0566)(274.10342, 540.12286)(252.0862, 1207.48)
cholest-4-en-3-one	1	732384	257703	446508	385595	447769	362254	379162	492489	356521	1	739743	1	405367	1	1	739199	1	707798	768007	29.518	(388.1339, 4360.059)(389.23047, 1917.6163)(389.3578, 1976.26)(367.33246, 466.04114)(385.3485, 7599.729)(386.35162, 814.80383)(387.35986, 57.353333)(367.341, 1294.2)(368.3517, 36.52)(407.76196, 4473.148)(408.5356, 1284.106)(412.34564, 1377.675)(393.33533, 2524.5989)
pheophorbide ia/i	1	91603496	1	106367384	89858272	92848224	94625720	90270296	79695872	118141744	98898936	1	1	1	1	1	1	1	1	1	24.392	(591.25885, 2719.5332)(592.2639, 1141.7933)(615.2559, 10480.479)(616.25885, 3903.4045)(617.2606, 180.36334)
all-itrans/i-heptaprenyl diphosphate	1	1	1	1	138829	132124	137874	56280	78165	97163	1	1	1	63508	82965	56371	1	1	1	1	22.7933	(634.5242, 445.42505)(634.3614, 203.69)(675.3425, 1113.85)(679.3543, 4706.31)(680.3577, 1814.39)(656.33826, 3453.622)(657.3421, 673.495)
glutaryl-CoA	128722	110261	110396	102279	101067	83072	164186	77049	98364	93072	65970	49519	88421	106633	95284	66359	117006	54714	154274	106186	29.391	(880.11053, 1404.4736)(881.10626, 170.0)(858.09717, 3119.0686)(880.1099, 2401.04)(859.1005, 146.7)
(iS/i)-dihydrodaidzein	78562	49198	1	43936	60986	44158	46972	31162	40588	43296	396627	411557	482982	555100	430007	381907	308184	358795	655575	293503	1.935	(258.68115, 6112.1064)(257.081, 7008.2954)(258.08554, 976.7283)(259.0806, 481.185)(243.72975, 3212.9268)(244.0855, 814.0)(284.07468, 10980.139)(264.0645, 217.7)
myricetin 3-iO/i-glucoside	63473	68045	46946	138120	58355	47594	44933	75447	43517	48134	25443	56025	1	1	1	1	1	39467	15898	1	1.116	(486.1106, 174.18)(462.0774, 3615.4553)(463.07684, 641.3715)(464.07904, 214.4)(484.1112, 2541.31)(506.09198, 379.28)(509.0921, 178.37)
deethylatrazine	3755288	3606363	3526808	3684251	4098500	3380056	3385108	2919818	3269864	3523728	1	1431582	1663594	1624383	2828100	2696283	3669930	1295206	1992224	2478767	5.323	(188.07082, 139756.62)(189.07425, 18943.676)(190.0783, 1241.6489)(214.05128, 456.12454)
sequoyitol	2468207	1988366	2049337	2527304	2133110	2504928	2647432	1314307	2369076	1963077	1759502	1878202	2149357	2212107	2295863	3138777	2949588	2394283	2805125	3428477	1.842	(196.43402, 2041.4574)(197.98514, 8863.849)(198.7547, 3780.3035)(177.96107, 705.5389)(178.0702, 378.03)(195.92155, 801.2583)(196.07764, 414.3933)(177.47638, 683.06104)(178.0716, 1712.2667)(217.06836, 64062.508)(218.07072, 5935.402)(219.07452, 420.2967)(199.0585, 100.21)
5-methylthiopentylhydroximate	1	1	54402	76719	118728	53247	48561	67207	43748	50614	8983	1	12108	18371	1	1	1	16260	33403	1	2.768	(179.04405, 1925.0061)(181.051, 2253.84)(167.03427, 295.64923)
2-propenyl-glucosinolate	28700	13679	51344	43092	75700	33482	46682	22423	52878	58995	27541	23674	29382	24207	29552	17327	19283	19390	22947	10484	1.188	(341.729, 1296.5929)(342.84677, 791.6766)(344.0087, 908.224)(361.36627, 701.5567)(362.0316, 251.51)(341.02478, 2195.2107)(342.01413, 698.0175)(343.0185, 356.39)(384.01382, 273.03)(364.7038, 4092.776)(366.0039, 1141.378)
nitecapone	137053	201596	201327	117328	114840	105495	139757	101598	142662	87802	1	1	1	1	1	1	1	1	1	1	1.495	(266.0586, 163.61)(249.05424, 568.75336)(288.04807, 7283.589)(289.05133, 1159.942)(272.3786, 1681.1422)(275.0527, 2387.0898)
2-isopropylphenol	1	1613473	827127	2067824	1091385	656601	1205627	1457762	1114581	1134008	1253519	1111784	906371	843691	1163151	1197906	1296372	1139280	1074982	1190661	20.955	(136.08646, 8249.289)(137.09709, 5561.264)(119.085655, 63860.26)(120.08905, 6632.103)(141.06927, 4287.395)(142.07854, 301.1257)
1-18:2-2-18:2-monogalactosyldiacylglycerol	1	2175173	2122371	3351940	3609655	2430086	1	1	1	1	1	1173091	1	1	1	1	1	464679	1	1	28.122	(781.07544, 10412.05)(782.0705, 18529.332)(783.906, 11241.983)(784.57776, 7439.85)(780.57587, 9010.71)(782.5695, 38184.9)(783.57135, 17592.797)(784.5774, 7434.67)(785.58246, 1909.5299)(801.5455, 7835.337)(802.5501, 3836.2302)(803.56335, 1637.108)(788.5509, 160.05)
dehydroascorbate (bicyclic form)	1863636	2419702	1215217	1220114	2854740	2837019	1936060	7224880	1717346	1883674	1222458	173345	1578487	970366	1278453	1156605	2463903	1174879	844310	1046985	1.607	(174.44582, 1316.17)(179.0296, 609.6)(193.03465, 952.95734)(194.04237, 164.955)(175.02237, 2580.7864)(215.01643, 73546.9)(216.01991, 4993.2046)(217.02208, 319.82275)
methyl &beta;-D-glucoside	2468207	1988366	2049337	2527304	2133110	2504928	2647432	1314307	2369076	1963077	1759502	1878202	2149357	2212107	2295863	3138777	2949588	2394283	2805125	3428477	1.842	(196.43402, 2041.4574)(197.98514, 8863.849)(198.7547, 3780.3035)(177.96107, 705.5389)(178.0702, 378.03)(195.92155, 801.2583)(196.07764, 414.3933)(177.47638, 683.06104)(178.0716, 1712.2667)(217.06836, 64062.508)(218.07072, 5935.402)(219.07452, 420.2967)(199.0585, 100.21)
precorrin-1	67127	37783	55022	31711	61463	25311	30999	14438	26534	22309	1	1	1	1	1	1	1	1	1	1	12.742	(842.2209, 1506.839)(843.2266, 460.59872)(844.2318, 317.12)(824.20734, 1534.693)(825.21704, 442.68497)(844.2284, 1390.425)(827.21936, 1929.2051)(869.12854, 461.64297)(870.4784, 427.1225)(853.2173, 1679.7151)
precorrin-4	67083	66720	42072	72684	51802	77065	64026	104995	65628	68853	1	1	1	1	1	1	1	1	1	1	24.01	(900.27673, 1166.082)(901.27814, 1184.6061)(902.281, 230.275)(901.2785, 1162.234)(902.2815, 268.72)(903.2835, 166.54)(884.275, 1840.817)(885.2783, 6547.4688)(886.2794, 751.3251)(887.2767, 2172.607)(888.2799, 1475.1628)(889.28094, 4552.3037)
iNsup6/sup/i-dimethylallyladenine	206364	654206	1	146369	194262	554060	637060	506752	442734	154357	557750	328988	336771	225930	300498	86658	151514	184568	187935	262863	1.9133	(205.06337, 4146.543)(205.1188, 2757.1)(205.86542, 3978.9407)(208.56306, 1273.8171)(226.10698, 6442.4194)(227.1063, 1607.539)
iS/i-adenosyl-L-methionine	169710	151111	173392	163250	166217	92765	110402	112326	114267	128904	138901	157629	181869	138975	192093	97417	166662	109546	175225	97949	7.666	(399.14386, 4146.756)(400.14703, 347.40097)(383.46643, 432.8989)(385.13388, 578.29)(400.98837, 7189.554)(401.15717, 2166.5679)(386.04718, 968.58704)(387.92224, 525.75446)(388.1452, 396.48)(424.13113, 252.88222)
malonylshisonin	309818	261095	209972	165989	301652	118173	1	1	1	138337	1	1	1	1	1	1	1	1	1	1	10.84	(841.4764, 1034.6829)(843.1948, 4524.465)(844.1975, 1446.385)(823.17615, 532.276)(842.19714, 3219.028)(824.4705, 574.08856)(864.8874, 673.1456)
echinenone	1	1	1	1	1	2480467	1693546	1	1327260	1295368	1504047	1	1	1	1	1	1	1	1	1	28.864	(550.40985, 2979.96)(551.4234, 23796.922)(552.42664, 10420.614)(553.4275, 2370.8782)(573.40356, 299.094)(574.3943, 57.379997)(557.4044, 2344.912)(561.41187, 1212.88)
3-dehydrosphinganine	4220802	4903304	4442480	4026695	3256591	1869420	3697103	3928329	1793090	2625542	2558731	4419452	3819930	4683997	3742791	5506524	3666378	3787585	4012780	4477720	28.008	(300.2892, 4831.2905)(301.29135, 225.771)(282.27933, 137549.34)(283.28168, 27065.484)(284.28964, 5070.834)(303.30255, 437.17804)(284.2911, 3993.024)(323.27634, 16702.52)(324.27832, 5341.108)(309.27826, 1847.1224)
quercetin 3-iO/i-(3'-iO/i-ip/i-coumaroyl)-glucoside	277595	275628	250821	213220	274970	179165	152136	117376	181395	148121	1	1	1	1	1	1	1	1	1	1	11.425	(610.1404, 158.06)(617.1472, 165212.03)(633.11786, 9609.706)(634.1211, 2654.341)(635.12195, 810.57904)
anigorufone	3427678	3399686	2955921	2725630	2627596	2581032	1980057	2502789	2191779	2435391	94654	42297	46822	86878	25482	39647	43215	103949	60319	51067	1.171	(273.58167, 192.3875)(254.73918, 552.91437)(256.408, 725.23663)(257.07413, 496.65)(258.08234, 189.17)(272.68616, 554.38)(255.07574, 716.1677)(257.41666, 2204.9941)(258.7536, 1787.7417)(294.06732, 65737.42)(295.06317, 52186.344)(296.06577, 10832.659)(278.06082, 532.0833)
1,3,6,7-tetrahydroxyxanthone	125086	1	117048	205662	119261	125221	113824	171599	107157	1	74621	121732	55324	58130	47443	46945	47721	117002	49283	50144	1.117	(260.67535, 495.05005)(262.53293, 1281.55)(263.0338, 177.58)(243.01907, 11417.885)(244.02113, 3418.7979)(245.02151, 4128.2246)(246.0257, 961.77)(262.2358, 1143.75)(282.01404, 6295.649)(283.0112, 921.87463)(284.0111, 180.29)(265.00403, 1496.0616)(267.11423, 881.35)(269.01657, 517.0538)
iall-trans/i-3,4-didehydrolycopene	1	274364	1	222203	70558	160360	218686	222968	191502	73511	1	225236	260178	209372	103051	245973	190223	357206	248062	199419	28.234	(540.4448, 30817.15)(541.44806, 8940.969)(558.41907, 5247.161)(559.42084, 2482.4172)(562.4231, 42.23)
[truncated: 1,159 more rows]
